# Supplementary material for: Widespread expression of the ancient HERV-K (HML-2) provirus group in normal human tissues
Source: PLoS Biol. 2022 Oct 18;20(10):e3001826. doi: 10.1371/journal.pbio.3001826 (PMC9578601; doi:10.1371/journal.pbio.3001826)
Supplement: S1 Table — It lists all expressed HML-2 proviruses and necessary information for each provirus including chromosomal coordinates, intact ORFs, and earliest shared ancestor group. These data were assembled from Subramanian and colleagues [8] and Wildschutte and collegues [10], along with our own work on the intact ORFs. (XLSX) [file pbio.3001826.s004.xlsx]

## Sheet: Sheet1
Table S1 Properties of HML-2 Proviruses Expressed in the GTEX Dataset
Name	Location	Start*	End*	Sense^	LTR Type	Type	Host Gene	Location	ORFS	Full 5' LTR?	Expression Mode	Earliest Shared Ancestor	Highest Body Site	# Of Tissues Expressed
1p31.1b	chr1	73129297	73130265	-	LTR5HS	2	None	Intergenic	None	solo ltr	Readthrough	HS,Polymorphic	Thyroid	2
1q21.3	chr1	150632808	150635885	-	LTR5HS	1	None	Intergenic	None	No	Uncertain	Orangutan	Cerebellum	53
1q22	chr1	155626666	155635845	-	LTR5HS	1	None	Intergenic	Np9,(Pol)	Yes	LTR Driven	HS,Fixed	Adipose Subcutaneous	50
1q23.3	chr1	160690785	160700016	+	LTR5HS	1	CD48	Intronic Reverse Orientation	Np9,(Pro)	Yes	LTR Driven	Gorilla	Testis	4
1q32.2	chr1	207635112	207639291	-	LTR5HS	1	CR1	Intronic Reverse Orientation	None	No	Readthrough	Orangutan	Spleen	8
3p12.3	chr3	75551314	75559999	+	LTR5A	2	None	Intergenic	None	No	Readthrough	Chimpanzee	Fallopian Tube	8
3p25.3	chr3	9847662	9854552	-	LTR5HS	1	TTLL3	Intronic Reverse Orientation	None	Yes	Readthrough	Orangutan	Adipose Subcutaneous	4
3q12.3	chr3	101691893	101701015	+	LTR5HS	1	None	Intergenic	Gag	Yes	LTR Driven	Gorilla	Cerebellum	53
3q21.2	chr3	125890459	125899573	+	LTR5HS	2	None	Intergenic	Rec	Yes	Readthrough	HS,Fixed	Pituitary Gland	27
4p16.1a	chr4	9121789	9131349	+	LTR5A	2	None	Intergenic	Rec	Yes	Readthrough	Chimpanzee	Thyroid	21
4p16.1b	chr4	9657964	9667026	+	LTR5A	2	None	Intergenic	Rec	Yes	Readthrough	Chimpanzee	Thyroid	8
4q32.3	chr4	164995688	165002916	+	LTR5HS	1	None	Intergenic	None	Yes	Readthrough	Orangutan	Testis	2
4q35.2	chr4	190106259	190113546	-	LTR5A	2	None	Intergenic	None	Yes	LTR Driven	HS,Fixed	Kidney Cortex	1
6p21.1	chr6	42893671	42903629	-	LTR5B	2	None	Intergenic	None	Yes	Readthrough	Rhesus	Bladder	1
6q25.1	chr6	150859613	150862438	+	LTR5B	2	None	Intergenic	None	No	Readthrough	Rhesus	Spleen	32
7p22.1a	chr7	4582426	4591897	-	LTR5HS	2	None	Intergenic	Env,Rec,(Pro,Pol)	Yes	LTR Driven	HS,Polymorphic	Testis	14
7q11.21	chr7	66004702	66007397	-	LTR5B	2	None	Intergenic	None	No	Readthrough	Chimpanzee(Duplication post speciation)	Testis	4
7q34	chr7	141751126	141756103	-	LTR5HS	2	SSBP1	Intronic Reverse Orientation	None	No	Readthrough	Orangutan	Cerebellum	13
8p23.1c	chr8	12216461	12225988	-	LTR5A	2	None	Intergenic	Rec	Yes	Readthrough	Chimpanzee	Cerebellum	8
8q24.3b	chr8	145021262	145028825	-	LTR5A	2	None	Intergenic	None	Yes	Readthrough	Gibbon	Adrenal Gland	7
9q34.11	chr9	128850236	128857457	+	LTR5A	2	KYAT1	Intronic Reverse Orientation	None	Yes	Readthrough	Orangutan	Cerebellum	1
10p14	chr10	6825147	6832673	-	LTR5HS	2	None	Intergenic	Rec	Yes	LTR Driven	Gorilla	Brain Caudate	13
10q24.2	chr10	99820812	99827959	-	LTR5HS	2	ABCC2	Intronic Reverse Orientation	Rec	No	Readthrough	HS,Fixed	Testis	2
11p15.4	chr11	3447426	3456979	-	LTR5A	2	None	Intergenic	None	Yes	Uncertain	HS,Fixed(Duplication post speciation)	Thyroid	8
11q12.3	chr11	62368491	62383091	-	LTR5HS	2	ASRGL1	Intronic Reverse Orientation	Rec,(Pol)	Yes	Readthrough	Gibbon	Cerebellum	2
11q23.3	chr11	118721015	118730174	-	LTR5HS	1	None	Intergenic	Np9,(Pro)	Yes	LTR Driven	Gorilla	Thyroid	1
12q14.1	chr12	58327459	58336915	-	LTR5HS	2	None	Intergenic	Gag,Pro,Env,Rec	Yes	LTR Driven	HS,Polymorphic	Kidney Cortex	1
12q24.33	chr12	133090534	133096546	-	LTR5A	2	ZNF140	Intronic Reverse Orientation	None	Yes	Uncertain	Orangutan	Cerebellum	49
14q11.2	chr14	24011416	24014912	-	LTR5A	2	None	Intergenic	None	Partial	Readthrough	Orangutan	Cerebellum	1
14q32.33	chr14	105673322	105676203	+	LTR5A	2	None	Intergenic	None	Yes	Readthrough	Rhesus	Testis	1
19p12a	chr19	20276591	20286703	+	LTR5B	2	None	Intergenic	None	Yes	Readthrough	Orangutan	Thyroid	1
19p12d	chr19	22231577	22239802	-	LTR5HS	2	None	Intergenic	(Pro)	Yes	Readthrough	HS,Polymorphic	Testis	1
19p13.3	chr19	385095	387637	+	LTR5HS	2	None	Intergenic	None	No	Readthrough	Orangutan	Brain Cortex	6
19q13.12b	chr19	37106647	37116164	-	LTR5HS	2	ZNF420	Intronic Reverse Orientation	None	Yes	Uncertain	Gibbon	Cerebellum	48
19q13.42	chr19	53359095	53364791	+	LTR5B	2	None	Intergenic	None	No	Readthrough	Orangutan	Cerebellum	2
20q11.22	chr20	34126944	34136578	+	LTR5B	2	None	Intergenic	None	Partial	Readthrough	Rhesus	Sun Exposed Skin	6
22q11.23	chr22	23537743	23546623	+	LTR5B	2	None	Intergenic	None	Yes	LTR Driven	Gorilla	Prostate	6
		* Hg38 Numbering
		^ Relative to chromosome numbering
		Parentheses indicate ORF without TSS
