# Supplementary material for: Widespread expression of the ancient HERV-K (HML-2) provirus group in normal human tissues
Source: PLoS Biol. 2022 Oct 18;20(10):e3001826. doi: 10.1371/journal.pbio.3001826 (PMC9578601; doi:10.1371/journal.pbio.3001826)
Supplement: S1 Data — This Excel workbook contains 1 sheet for HML-2 counts for each of the 54 body sites. Each sheet lists the TPM counts for each donor that provided a sample of that body site, with the provirus name found to the left and right of the data. The donor IDs have been deidentified due to GTEx data restrictions. This file also contains the sheet “SUBJID_Pheno,” which lists covariate information for each donor, listing age, sex, and Hardy score when available. These data were used for Figs 3A and 3B, 6A–6C, 7A–7F and 8. (XLSX) [file pbio.3001826.s005.xlsx]

## Sheet: SUBJID_Pheno
ID	SEX	AGE	DTHHRDY
1	1	62	2
2	2	50	0
3	2	33	0
4	1	56	4
5	1	70	4
6	2	48	0
7	1	38	0
8	2	51	0
9	1	64	2
10	1	62	2
11	1	67	2
12	1	62	3
13	1	56	2
14	1	62	0
15	1	59	4
16	1	61	2
17	1	68	2
18	1	48	2
19	1	54	0
20	1	23	0
21	1	56	2
22	1	56	0
23	2	53	0
24	1	58	0
25	1	27	0
26	1	67	4
27	1	51	NA
28	1	63	3
29	2	67	0
30	1	26	0
31	2	27	0
32	1	53	2
33	1	51	0
34	2	60	2
35	1	58	0
36	1	69	4
37	2	56	0
38	2	51	0
39	1	67	2
40	1	51	0
41	2	35	0
42	2	67	2
43	1	68	2
44	2	58	3
45	1	62	4
46	2	62	2
47	1	62	0
48	2	49	4
49	1	45	0
50	1	67	0
51	2	67	0
52	2	64	2
53	1	46	0
54	1	68	3
55	1	61	3
56	1	57	2
57	1	57	2
58	1	54	2
59	1	51	2
60	2	47	1
61	2	66	0
62	1	25	0
63	1	65	2
64	1	31	0
65	2	66	0
66	1	57	4
67	1	43	0
68	2	56	2
69	1	55	2
70	1	33	0
71	1	53	0
72	1	59	0
73	2	61	0
74	1	55	0
75	1	68	4
76	2	36	0
77	2	51	4
78	1	21	0
79	2	66	2
80	2	48	0
81	1	60	3
82	1	25	2
83	1	64	4
84	1	60	3
85	1	62	2
86	1	27	0
87	1	47	4
88	1	68	0
89	1	64	2
90	1	69	4
91	1	65	4
92	1	45	0
93	1	69	4
94	1	66	3
95	1	52	0
96	1	49	0
97	2	46	0
98	1	39	0
99	1	44	0
100	1	67	2
101	1	67	2
102	1	56	2
103	1	64	2
104	1	53	2
105	2	64	3
106	1	67	0
107	1	68	0
108	1	50	2
109	1	50	0
110	1	59	4
111	1	66	3
112	1	56	NA
113	1	53	4
114	1	44	2
115	1	58	2
116	1	26	1
117	1	32	0
118	2	70	0
119	1	47	4
120	1	43	0
121	1	69	4
122	2	69	3
123	1	70	0
124	2	59	2
125	1	59	0
126	1	50	2
127	1	68	4
128	1	54	0
129	1	52	2
130	1	48	0
131	1	48	2
132	2	28	1
133	2	45	0
134	2	54	0
135	1	60	2
136	1	60	1
137	1	57	0
138	1	48	0
139	1	66	2
140	1	22	1
141	1	41	0
142	1	58	0
143	1	52	2
144	2	51	0
145	1	54	2
146	1	22	0
147	1	58	3
148	1	66	2
149	2	59	0
150	1	61	0
151	2	56	0
152	2	57	0
153	1	53	0
154	1	52	0
155	2	42	0
156	1	31	4
157	2	43	0
158	2	21	0
159	1	54	0
160	2	52	3
161	1	45	2
162	1	49	0
163	2	41	0
164	1	50	0
165	1	38	0
166	2	51	0
167	1	65	4
168	1	41	0
169	1	59	0
170	2	28	0
171	1	59	0
172	1	56	0
173	1	56	4
174	1	66	0
175	1	63	2
176	1	65	4
177	1	24	0
178	1	46	NA
179	2	64	0
180	1	35	0
181	1	66	2
182	2	67	2
183	2	22	0
184	1	61	1
185	2	62	4
186	1	70	4
187	2	67	4
188	1	59	4
189	1	52	2
190	1	68	0
191	1	50	0
192	1	61	0
193	1	51	NA
194	1	64	2
195	1	54	2
196	1	57	4
197	2	58	0
198	1	42	1
199	1	40	2
200	2	57	2
201	2	49	0
202	1	54	0
203	1	49	0
204	1	38	0
205	2	56	1
206	2	65	2
207	2	56	0
208	1	68	NA
209	2	68	4
210	2	66	4
211	1	33	2
212	1	44	1
213	1	68	3
214	2	45	0
215	1	46	2
216	1	25	0
217	1	47	0
218	1	58	2
219	1	48	4
220	1	57	2
221	1	63	2
222	1	61	0
223	2	69	0
224	1	64	2
225	2	40	0
226	2	23	0
227	1	42	2
228	1	43	4
229	2	27	0
230	1	59	2
231	1	61	2
232	2	40	0
233	1	57	2
234	2	51	1
235	2	70	0
236	1	65	0
237	2	46	0
238	1	23	0
239	1	46	0
240	2	67	0
241	1	59	2
242	1	55	0
243	1	33	4
244	1	57	2
245	2	51	0
246	2	58	0
247	2	47	0
248	2	68	4
249	1	57	0
250	2	24	1
251	1	64	3
252	2	66	4
253	1	59	2
254	1	50	0
255	1	50	1
256	2	56	2
257	1	65	4
258	1	42	0
259	1	60	3
260	1	61	2
261	2	70	0
262	2	37	0
263	1	55	2
264	1	36	0
265	1	53	2
266	1	32	0
267	2	61	4
268	2	54	0
269	1	57	0
270	1	69	2
271	2	31	0
272	1	51	0
273	1	66	2
274	1	54	0
275	1	63	0
276	1	70	0
277	1	53	0
278	1	63	0
279	1	47	0
280	2	53	0
281	1	57	2
282	1	50	0
283	2	56	4
284	1	68	2
285	1	62	2
286	1	40	0
287	1	49	0
288	1	62	2
289	1	62	0
290	1	49	0
291	2	66	2
292	1	64	0
293	1	38	0
294	1	67	4
295	2	59	2
296	2	57	2
297	2	55	0
298	2	52	4
299	2	50	0
300	2	30	4
301	1	58	1
302	1	50	2
303	1	59	2
304	1	55	4
305	1	59	2
306	1	53	2
307	2	34	0
308	2	68	3
309	1	31	0
310	2	55	2
311	1	65	4
312	1	36	0
313	1	54	0
314	1	55	4
315	2	59	0
316	1	40	4
317	1	53	4
318	1	52	3
319	1	59	0
320	1	47	0
321	1	21	0
322	2	62	0
323	1	34	0
324	2	55	0
325	2	57	2
326	1	31	0
327	1	57	0
328	2	61	0
329	2	49	0
330	1	62	0
331	1	59	0
332	1	67	3
333	2	65	2
334	2	44	0
335	2	21	0
336	2	63	0
337	2	43	0
338	1	37	1
339	2	46	0
340	2	54	0
341	2	65	0
342	2	23	0
343	2	61	0
344	1	54	0
345	2	28	1
346	1	56	2
347	1	36	0
348	1	57	4
349	1	37	0
350	1	68	2
351	1	36	NA
352	1	59	0
353	2	62	0
354	1	63	0
355	1	53	2
356	2	41	0
357	2	43	0
358	2	58	3
359	2	55	2
360	1	59	0
361	1	69	2
362	2	41	0
363	2	39	0
364	2	24	0
365	2	53	0
366	1	68	4
367	1	50	2
368	1	58	2
369	1	57	0
370	1	47	0
371	2	28	0
372	2	57	3
373	2	56	3
374	1	49	0
375	2	42	0
376	1	68	4
377	1	37	0
378	2	52	0
379	1	33	0
380	1	60	2
381	1	58	2
382	1	55	2
383	2	61	2
384	2	69	4
385	1	47	0
386	1	64	2
387	1	68	0
388	1	50	3
389	2	50	0
390	2	54	0
391	1	69	2
392	2	24	0
393	1	50	2
394	1	68	2
395	1	57	4
396	1	28	0
397	2	50	0
398	1	43	2
399	1	64	3
400	1	58	0
401	2	49	2
402	1	52	1
403	2	51	0
404	1	67	3
405	1	69	4
406	1	60	0
407	1	24	0
408	1	21	0
409	2	70	2
410	1	30	1
411	1	69	0
412	2	28	4
413	1	50	2
414	1	46	2
415	2	42	2
416	1	69	3
417	2	35	0
418	2	54	0
419	1	53	0
420	1	34	0
421	1	69	2
422	1	64	0
423	1	47	0
424	1	28	0
425	1	61	2
426	2	67	3
427	2	66	2
428	2	52	1
429	1	68	1
430	1	30	1
431	1	56	2
432	1	66	2
433	2	42	0
434	1	54	0
435	1	38	2
436	1	29	0
437	2	62	2
438	1	63	0
439	2	68	0
440	1	51	2
441	1	67	2
442	2	67	4
443	2	66	0
444	1	57	4
445	1	38	0
446	2	65	0
447	1	61	2
448	1	58	2
449	2	65	3
450	1	61	2
451	1	57	0
452	2	35	0
453	2	49	0
454	2	27	0
455	1	58	0
456	2	29	1
457	2	62	4
458	1	54	2
459	1	33	0
460	2	47	2
461	1	27	0
462	2	40	1
463	1	52	4
464	2	50	0
465	1	49	4
466	1	60	2
467	1	52	3
468	1	69	4
469	1	63	NA
470	1	65	0
471	2	66	4
472	2	53	0
473	1	45	0
474	1	61	2
475	1	62	2
476	2	61	4
477	1	27	0
478	1	65	0
479	2	65	0
480	1	67	0
481	2	27	0
482	1	47	0
483	1	68	0
484	1	51	0
485	1	55	3
486	1	56	4
487	2	59	2
488	1	37	0
489	1	54	2
490	1	30	0
491	1	53	2
492	1	64	0
493	2	42	0
494	1	70	2
495	1	23	0
496	1	44	0
497	2	49	0
498	1	63	2
499	1	53	0
500	1	44	0
501	1	64	3
502	1	68	2
503	2	53	4
504	2	49	0
505	2	55	0
506	1	47	0
507	1	47	0
508	2	57	0
509	1	67	4
510	1	50	0
511	2	65	0
512	1	60	2
513	1	49	2
514	2	30	0
515	2	55	0
516	1	49	0
517	2	31	0
518	1	22	0
519	1	22	1
520	1	70	3
521	2	68	4
522	1	59	2
523	1	50	0
524	2	69	4
525	1	57	0
526	1	67	0
527	1	47	0
528	2	67	0
529	1	54	0
530	2	25	0
531	1	46	4
532	1	55	NA
533	2	70	2
534	1	65	2
535	1	70	3
536	1	56	0
537	1	70	0
538	2	54	NA
539	1	64	0
540	1	40	0
541	1	59	0
542	1	63	2
543	1	50	2
544	2	53	0
545	2	64	0
546	1	63	2
547	1	60	4
548	1	50	0
549	1	41	2
550	1	54	0
551	1	69	4
552	2	51	3
553	1	60	0
554	1	35	0
555	2	45	0
556	1	70	NA
557	2	64	4
558	2	49	0
559	1	48	0
560	2	48	0
561	1	44	0
562	2	53	0
563	2	63	4
564	1	48	4
565	2	54	2
566	2	53	2
567	1	43	0
568	1	22	0
569	1	22	0
570	1	64	2
571	1	62	0
572	1	40	0
573	2	65	2
574	2	48	NA
575	2	60	0
576	2	60	2
577	1	59	2
578	1	68	2
579	1	34	0
580	1	60	4
581	1	47	0
582	2	67	0
583	2	67	3
584	1	64	2
585	2	21	0
586	2	68	2
587	1	47	2
588	1	67	4
589	1	51	0
590	1	58	0
591	1	65	0
592	1	61	0
593	2	58	4
594	2	29	0
595	1	38	0
596	1	62	2
597	1	54	0
598	2	44	0
599	1	63	4
600	1	54	0
601	1	53	2
602	1	38	0
603	1	60	0
604	1	66	3
605	2	48	0
606	1	29	0
607	1	30	0
608	2	53	NA
609	1	50	0
610	2	56	3
611	2	21	0
612	1	65	0
613	1	61	2
614	1	56	0
615	1	44	0
616	2	62	2
617	1	57	4
618	1	58	0
619	1	64	3
620	1	47	0
621	1	66	2
622	2	52	0
623	1	55	0
624	1	54	0
625	2	68	0
626	1	56	0
627	2	53	0
628	1	64	2
629	2	61	4
630	1	25	0
631	1	44	0
632	1	53	0
633	2	59	0
634	1	66	0
635	1	70	2
636	2	21	0
637	1	21	0
638	1	64	0
639	1	64	3
640	1	64	2
641	2	51	3
642	1	62	4
643	1	66	2
644	1	36	0
645	2	63	4
646	1	27	0
647	1	64	0
648	1	53	2
649	1	50	0
650	2	67	0
651	1	59	0
652	1	62	2
653	1	34	0
654	2	46	0
655	2	35	0
656	1	66	4
657	1	50	2
658	1	56	4
659	2	48	4
660	2	59	4
661	2	44	3
662	1	56	2
663	2	42	0
664	1	51	0
665	2	45	0
666	2	53	4
667	2	66	2
668	1	54	0
669	1	70	1
670	2	40	0
671	1	69	2
672	2	65	4
673	2	63	4
674	2	69	4
675	2	67	4
676	2	66	0
677	1	64	2
678	1	67	4
679	1	54	0
680	2	62	0
681	1	60	2
682	1	67	0
683	1	23	0
684	1	48	2
685	2	68	2
686	1	59	2
687	1	56	0
688	2	49	1
689	2	62	4
690	2	26	0
691	1	69	2
692	2	48	0
693	2	67	0
694	1	51	0
695	1	64	0
696	1	50	0
697	1	47	2
698	1	51	0
699	1	22	0
700	1	50	0
701	2	53	4
702	2	67	2
703	1	22	0
704	1	32	0
705	1	58	0
706	2	22	0
707	1	59	2
708	1	60	0
709	1	58	0
710	2	44	3
711	1	63	1
712	1	23	0
713	1	51	4
714	2	45	0
715	1	45	0
716	2	62	1
717	2	33	0
718	2	54	0
719	1	55	0
720	2	70	4
721	1	44	0
722	1	70	4
723	1	23	0
724	1	57	2
725	1	52	0
726	1	55	0
727	1	35	0
728	1	36	2
729	2	54	2
730	1	55	2
731	1	68	2
732	2	56	NA
733	1	62	0
734	1	64	0
735	1	59	0
736	1	26	0
737	1	64	4
738	2	27	0
739	2	33	0
740	2	70	4
741	1	37	0
742	2	70	3
743	1	63	3
744	1	51	0
745	1	45	0
746	1	27	0
747	1	65	2
748	1	45	0
749	2	34	0
750	2	25	0
751	2	33	0
752	1	51	2
753	2	69	2
754	1	59	2
755	1	70	0
756	1	54	0
757	1	26	0
758	2	50	0
759	1	54	0
760	2	44	0
761	1	50	0
762	2	61	4
763	2	22	0
764	2	57	2
765	1	51	0
766	1	49	0
767	1	52	0
768	2	51	0
769	1	54	0
770	1	63	0
771	1	22	0
772	1	54	0
773	2	55	0
774	1	33	0
775	1	25	0
776	1	54	0
777	2	24	0
778	1	59	2
779	1	49	0
780	1	69	2
781	1	65	2
782	1	60	2
783	2	42	2
784	2	32	1
785	1	24	0
786	1	63	NA
787	2	59	2
788	2	66	0
789	1	57	2
790	1	59	2
791	1	53	0
792	1	31	0
793	1	63	4
794	1	59	0
795	2	62	4
796	2	55	0
797	1	55	0
798	1	70	0
799	1	62	2
800	2	48	0
801	1	60	2
802	1	24	0
803	1	70	2
804	2	42	0
805	2	60	0
806	1	67	2
807	2	41	0
808	1	59	0
809	1	61	NA
810	1	56	2
811	1	60	0
812	1	70	1
813	1	66	NA
814	2	52	2
815	2	40	0
816	2	37	0
817	2	31	0
818	1	61	0
819	1	66	2
820	2	59	3
821	2	55	0
822	2	55	0
823	2	65	4
824	2	61	0
825	1	32	0
826	1	38	0
827	2	68	0
828	1	58	2
829	1	62	2
830	1	57	0
831	1	34	0
832	2	37	2
833	1	39	2
834	1	59	0
835	1	65	2
836	1	23	1
837	1	32	0
838	1	70	2
839	1	63	3
840	2	47	0
841	1	48	0
842	1	61	0
843	1	62	0
844	2	59	0
845	2	67	2
846	2	43	0
847	1	67	4
848	2	66	0
849	1	53	1
850	1	53	0
851	1	51	NA
852	1	61	2
853	1	38	4
854	2	49	0
855	2	66	0
856	1	70	4
857	2	48	0
858	1	46	0
859	1	70	2
860	2	55	0
861	2	64	4
862	1	65	4
863	2	51	0
864	2	61	0
865	1	61	2
866	1	53	2
867	2	50	0
868	1	49	0
869	2	46	4
870	1	34	1
871	1	29	0
872	1	49	0
873	1	43	0
874	1	70	2
875	1	59	0
876	1	70	4
877	2	61	0
878	1	53	2
879	2	29	0
880	1	40	0
881	1	20	3
882	1	63	2
883	2	45	0
884	1	40	0
885	1	27	0
886	2	69	4
887	1	36	NA
888	1	49	0
889	2	64	2
890	2	50	0
891	1	57	0
892	1	64	3
893	2	63	0
894	1	60	0
895	1	57	2
896	1	29	0
897	1	48	2
898	2	64	0
899	1	23	0
900	1	58	2
901	1	70	2
902	1	62	4
903	1	64	3
904	2	68	3
905	2	51	4
906	1	29	0
907	1	52	0
908	1	67	4
909	1	58	2
910	2	70	4
911	1	59	0
912	1	59	2
913	1	27	0
914	1	61	2
915	2	68	2
916	1	42	3
917	1	59	2
918	1	47	0
919	2	58	2
920	1	56	0
921	1	47	2
922	1	63	4
923	1	50	0
924	1	56	3
925	1	69	4
926	1	43	0
927	2	49	0
928	1	70	0
929	2	67	0
930	2	32	0
931	2	38	0
932	1	65	3
933	2	70	NA
934	1	61	2
935	1	57	1
936	1	54	2
937	1	52	0
938	1	61	0
939	1	58	2
940	2	66	2
941	1	56	2
942	1	63	2
943	2	23	0
944	1	39	1
945	2	47	2
946	1	68	2
947	1	66	3
948	1	63	3
949	2	62	0
950	1	66	0
951	1	47	0
952	1	62	0
953	1	61	3
954	1	53	0
955	1	60	0
956	2	69	0
957	2	65	4
958	2	51	0
959	2	55	2
960	2	53	0
961	1	48	0
962	2	51	0
963	1	44	0
964	2	33	0
965	1	69	2
966	1	59	0
967	1	67	2
968	1	27	2
969	1	47	0
970	1	68	0
971	1	63	2
972	2	66	3
973	1	59	0
974	2	45	0
975	1	58	4
976	1	60	2
977	1	60	4
978	1	21	0
979	1	21	1
980	1	54	0
981	2	53	NA

## Sheet: Adipose_Subcutaneous_TPM_HML2
	1	3	5	8	14	15	19	21	22	24	25	27	28	29	30	31	32	34	37	38	41	42	45	46	47	48	50	53	54	54	55	57	58	60	61	62	65	68	69	70	71	73	74	75	80	85	88	89	91
10p12.1	0	0.339825	0	0	0	0	0	0	0	0	0	0.370043	0	0	0	0	0	0	0	0	0	0	0	0	0	0	0	0	0	0	0	0	0	0	0	0	0	0	0	0	0	0	0	0	0	0	0	0	0
10p14	0.0273448	0.0738258	0.0465674	0.0214348	0.0223168	0	0.0298651	0	0.0742187	0.0984846	0.0525725	0.0723517	0.0231403	0.0388497	0	0.0178271	0.0247966	0.147868	0.0779519	0.0361217	0.0257426	0	0.0210486	0.0544254	0.017349	0	0.0502565	0.0239601	0.0208743	0.0498645	0	0.0261762	0.207805	0.0367576	0.11467	0	0.067962	0.0716672	0.0550686	0.120956	0	0.0213769	0.165112	0.0208957	0.0369773	0.0144165	0.0558456	0.0200165	0.014586
10q24.2	0.201564	0.0621926	0.196148	0.0451429	0	0.0257204	0.188693	0.120436	0.104206	0.259268	0.202988	0.126981	0.0487348	0.16364	0	0.150179	0.195836	0.103806	0	0.0950929	0.0813233	0	0.0886593	0.0573116	0.0548071	0	0	0.0756921	0.0659437	0.0525088	0.0330535	0.110257	0.50017	0.0387068	0.0517504	0.0280639	0.178915	0.125779	0.0289944	0.0727828	0.447996	0.0900419	0.0347735	0.0440075	0.136284	0.121448	0.0784093	0.168624	0.107517
11p15.4	0.064628	0.372231	0.146746	0.0844332	0.0879076	0.07697	0.305866	0.0600689	0.116941	0.0581907	0.16567	0.0189999	0.127612	0.137729	0	0.0702222	0.0390702	0.0582465	0.122823	0.0996002	0.0811218	0.207418	0.0663297	0.0571696	0.287024	0.123976	0.0989821	0.0377523	0.148006	0	0.0494574	0.020622	0.350811	0.101354	0.141961	0.0419916	0.0535415	0.150561	0.10846	0.0408389	0	0.0505231	0.182109	0.197543	0.0291313	0.0681451	0.102657	0.315387	0.172366
11q12.1	0.0358033	0	0.0609719	0	0.0584399	0	0.175964	0	0	0	0.160614	0	0	0.0763004	0	0	0	0	0.0340214	0	0	0.0861806	0	0.0237535	0.0227155	0	0	0.0313716	0	0	0	0	0	0.0240638	0.0857946	0	0	0.0312786	0.108154	0	0.159152	0.0839678	0	0.0273592	0	0.0188759	0.0243733	0	0
11q12.3	0.126861	0.0989448	0.636121	0.176787	0.0690231	1.01984	0.223225	0.314432	0.0892691	0.0888419	0.4607	0.149183	0.369779	0.220289	0.459268	0.229737	0.325944	0.470042	0.120548	0.32585	0.437903	0.40715	0.347204	0.243145	0.250406	0.421819	0.582889	0.90162	0.451931	0.154225	0.45305	0.12144	0.306054	0.34106	0.211108	0.604467	0.516737	0.270915	0.0709668	0.311751	0.563923	0.286503	0.851118	0.441623	0.142958	0.178354	0.220702	0.938948	0.413534
11q22.1	0.347887	0.0117404	0.333249	0.0170436	0.053235	0.0194214	0.0712408	0.121255	0.118028	0.078309	0.0557366	0.326002	0.110399	0.0154455	0.184808	0.014175	0.167592	0.431112	0.165287	0.0861653	0.020469	0.0174455	0.0334732	0.562586	0.0689745	0	0.0599414	0	0	0	0	0.145696	0.141629	0.248433	0.130255	0	0.148608	0.607845	0.372192	0	0.0483258	0.0509928	0.0787722	0.049845	0.0441032	0.103168	0	0.111412	0.150773
11q23.3	0.112347	0.0121326	0.114794	0.0352261	0.0550135	0	0.0490806	0.0939793	0.203286	0	0.187196	0.0594518	0.152116	0.031923	0.0636609	0.0146486	0.0305632	0.121504	0.0427023	0.0742034	0.0423057	0	0.0172958	0.0149072	0.0570232	0	0	0.0393763	0	0	0.0257925	0	0.317115	0.015102	0.134607	0	0.0558448	0	0	0.0425957	0.0998807	0.035131	0.108539	0.188871	0.0607689	0.0236922	0.0152962	0.0493431	0.0359562
12p11.1	0	0	0	0	0	0	0	0	0	0	0	0	0	0	0	0	0	0	0	0	0	0	0	0	0	0	0	0	0	0	0	0	0	0.0143158	0	0	0	0	0	0.0134594	0.0473405	0	0	0	0	0	0	0	0
12q13.2	0	0	0	0	0	0	0	0	0	0	0	0	0	0	0	0	0	0	0	0	0	0	0	0	0	0	0	0	0	0.387686	0	0	0	0	0.127362	0	0	0	0	0	0	0	0	0	0	0	0	0	0
12q14.1	0	0.282037	0	0.0511796	0.142095	0	0.0356543	0.0151713	0.275662	0.0783836	0.125527	0.191948	0.0184173	0.0773009	0	0.198639	0.296033	0.215761	0.0620416	0.0718728	0.040977	0.139697	0.20103	0.173268	0.0414241	0.0250495	0.0599985	0	0.182751	0.754053	0.0249823	0	0.0945091	0.672871	0.169493	0.381801	0.189318	2.12948	0.284888	0.123773	0.0483718	0	0	0	0.0294301	0.0573701	0	0.223035	0
12q24.11	0.138864	0	0.354723	0.108852	0	0	0	0	0	0.125033	0	0.244948	0	0	0.196717	0	0.0629619	0.125153	0	0	0.392184	0	0	0	0	0	0	0	0	0	0.797008	0.13293	0	0.186665	0	0	0	0	0	0	0	0	0	0.106114	0	0.0732108	0	0	0
12q24.33	2.43041	2.53224	2.97302	1.42213	0.614611	1.34535	0.56079	1.2647	1.51752	0.924644	0.570369	1.78125	1.04284	0.948348	2.42461	1.33899	1.38133	2.37553	0.78066	1.04002	1.80462	1.84018	1.37016	1.79413	1.69401	1.45777	1.32116	1.04979	1.72465	2.30961	0.785872	1.40903	3.12163	1.70253	1.35345	1.10095	2.40342	3.28956	2.20597	1.73047	2.73894	1.68589	2.60432	1.85721	1.59698	1.10087	1.21176	2.0547	1.69811
14q11.2	0.412065	0.095357	0.300744	0.0461436	0.0480424	0	0.032146	0.0410353	0.213032	0.212012	0.22635	0.0519183	0.398522	0.250901	0	0.0383771	0.106761	0.477484	0.0559369	0.0388804	0.0554174	0.236158	0	0.156219	0.0373481	0	0	0.0515801	0.134811	0	0.0675724	0	0.383443	0.237389	0.0352651	0.344233	0.109729	0.154281	0.414921	0.0743962	0	0.230095	0	0.269898	0.119404	0.24828	0	0.172362	0.0314
14q32.33	0	0	0	0	0	0	0	0.049795	0	0.128635	0	0	0	0	0	0	0	0	0	0	0	0	0	0	0	0	0	0	0	0	0	0	0	0	0	0	0	0	0	0	0	0	0	0	0.0482976	0	0	0	0
15q25.2	0.0615422	0.0332305	0.471621	0.048241	0.0502262	0.164913	0	0.214503	0.278394	0.110825	0.0394398	0.542782	0.208318	0.131153	0.174363	0.160486	0.0837107	0.0554654	0	0.0406477	0	0.197514	0	0.489959	0.117137	0	0.169661	0	0.187918	1.12225	0.0706439	0.294561	0.467685	0.206816	0.18434	0	0.0382388	1.12906	0	0.116667	0.273567	0.144332	0	0.0470278	0.332884	0.0648914	0	0.270295	0.196964
16p11.2	0.0771354	0	0	0.060464	0	0	0	0	0	0	0	0.0680309	0	0	0	0	0.0349736	0	0	0	0	0	0	0	0	0	0	0	0.058883	0	0	0	0	0	0	0	0	0	0	0.0487424	0	0	0	0	0.208614	0	0	0	0
16p13.3	0.137107	0.148065	0.233489	0	0.335689	0	0.374358	0.191152	0.124044	0	0	0.241847	0.232051	0	0	0	0.12433	0.123568	0.130283	0	0	0	0.105538	0.181926	0.173976	0.315613	0.125993	0.120136	0.104663	0	0	0.131247	0	0.0921511	0.164273	0.400879	0	0	0	0	0.304733	0	0	0	0.0927019	0.0722841	0	0.100363	0
17p13.1	0.0299908	0.0323878	0.0510735	0.0470178	0	0.0267886	0.229285	0.0836255	0.135667	0.108014	0.0768795	0	0.0253795	0	0	0.0195521	0.027196	0	0	0.039617	0	0	0.0461708	0	0.0380556	0	0.0275598	0.420458	0.0686825	0.273448	0.0344263	0.0574183	0	0.0201572	0.161699	0.0292295	0.0186346	0	0	0.0189514	0.0666575	0	0	0.0229176	0	0.0632459	0.0204165	0.0219534	0.111982
19p12a	0	0	0	0	0	0	0	0	0	0	0	0.0538488	0.0172225	0	0	0	0	0	0	0	0	0.0163293	0	0	0	0	0	0	0	0	0	0	0	0	0	0	0.0126454	0.0177798	0.0409856	0	0.0452338	0	0	0	0	0	0	0.0148976	0.0108559
19p12b	0	0.0352584	0	0	0	0	0	0	0	0	0	0	0	0	0	0	0	0	0	0	0	0	0	0	0	0	0	0	0	0	0	0	0	0	0	0	0.0135241	0	0	0.0275081	0.0483769	0	0	0	0	0	0	0	0.0116102
19p12c	0	0	0.0260106	0.0478902	0	0	0	0	0.110548	0	0.039153	0.0538834	0	0.0216998	0	0	0	0.137655	0	0	0	0	0	0.0202665	0.0193809	0	0	0	0	0.0557044	0.0701301	0.0584836	0.198978	0	0.0365999	0	0.0379607	0	0.030759	0.0579091	0.0678943	0.0238804	0.0368898	0.0233429	0	0.0483146	0	0.0223608	0.0325885
19p12d	0	0	0	0	0	0	0	0.0348838	0	0.0901149	0	0	0	0	0	0	0	0	0	0	0	0	0	0	0	0	0	0.0219239	0	0	0	0.0239516	0	0.0168169	0	0	0	0	0	0	0	0	0	0	0	0	0	0	0
19p12e	0	0	0	0	0	0	0	0	0	0	0	0.0199348	0	0	0.0320193	0	0	0	0	0	0	0	0	0	0	0	0	0	0	0	0	0	0	0	0	0	0	0	0	0	0	0	0	0	0	0	0	0	0
19p13.3	0	0	0	0.0634611	0	0	0.221051	0	0	0.0728949	0.0518831	0.071403	0	0.115021	0	0.0527799	0	0	0	0	0	0	0	0	0	0	0	0	0.0618016	0	0	0	0.175783	0.0544134	0.0484999	0	0	0.0707274	0	0.255792	0.179939	0	0.195536	0	0	0	0	0.0592622	0
19q11	0	0	0	0.0546039	0.0189503	0	0	0	0.0420151	0.083628	0.0297612	0.122875	0	0.115462	0.0328935	0.0302756	0	0	0	0	0.0218593	0	0	0.0308102	0	0	0.0853504	0	0	0	0	0	0.100832	0.0156063	0.0417308	0.0226304	0.129847	0.0811415	0	0.0440183	0.103216	0	0	0	0.0470988	0.0122417	0	0	0
19q13.12b	3.56799	2.87235	5.54221	2.06796	0.900049	1.68043	2.37353	1.88425	2.52375	1.55762	2.39744	2.87984	4.73951	2.41169	1.19469	1.97366	2.77468	3.0013	1.97261	1.08546	2.78893	2.98424	4.79381	3.19926	1.71494	1.792	1.88777	2.10318	5.51343	7.21617	1.24111	2.3184	4.83602	4.08402	3.89927	1.55957	4.28609	6.49863	2.52578	1.50309	2.83564	1.65666	3.62984	3.05698	2.25159	2.47391	1.94315	4.43212	4.06017
19q13.41	0	0	0	0	0	0.0425813	0	0	0	0	0	0	0	0	0	0	0	0.0429641	0	0	0	0	0	0	0	0	0	0.0417707	0	0	0	0	0	0.0320405	0	0	0.0592405	0	0	0	0	0	0	0	0	0	0	0.0697913	0.0508568
19q13.42	0.397431	0.0975445	0.153821	0.113285	0.147434	0.161362	0.17757	0.075558	0.490317	0.162657	0.138926	0.446118	0.458622	0.205325	0.0511825	0.0706635	0.0819079	0.227938	0.240324	0.167044	0.272105	0.202924	0.278111	0.239704	0.343843	0.0831699	0.23241	0.031658	0.441292	1.12004	0	0.34586	0.274568	0.145701	0.0649334	0.0704259	0.359187	0.252513	0.291044	0.0228309	0.240908	0.310693	0.26179	0.165654	0.390858	0.133337	0.0983833	0.317369	0.867249
1p31.1a	0.0968913	0.104635	0.0275005	0.1519	0	0.230789	0.194006	0.11257	0.1461	0.261721	0.0206979	0.28485	0	0.0458856	0.0915051	0	0.219655	0.058216	0	0.0639952	0.152024	0.233223	0.0745819	0.0428548	0.102455	0.11152	0.0593582	0.0282994	0.394475	0	0.148294	0.154584	0	0.108536	0.0773928	0.0629545	0.0602027	0.25394	0.0975627	0	0.287134	0	0.27302	0.1234	0.262044	0.0681095	0	0.118208	0.0516829
1p31.1b	0.2126	0	0	0	0	0	0	0	0	0	0.136247	0	0	0	0.602346	0	0	0	0	0	0	0	0.163649	0	0	0	0	0	0	0	0	0	0	0	0	0	0	0	0.214074	0	0	0.166201	0	0	0.287491	0	0	0	0
1p34.3	0	0	0	0	0.407002	0	0	0	0	0	0	0	0	0	0	0	0	0	0	0	0	0	0	0	0	0	0	0	0	0	0	0	0	0	0	0	0	0	0	0	0	0	0	0	0	0	0	0	0
1p36.21a	0	0	0	0	0	0	0	0	0	0	0	0	0	0	0	0	0	0	0	0	0	0	0	0	0	0	0	0	0	0	0	0	0	0	0	0	0	0	0	0	0.0749351	0	0	0	0	0	0	0	0
1p36.21c	0	0	0	0	0	0	0	0	0	0	0	0	0	0	0	0	0	0	0	0	0	0	0	0	0	0	0	0	0	0	0	0	0	0	0	0	0	0	0	0	0	0	0	0	0	0	0	0	0
1q21.3	9.43042	6.2116	8.82716	3.51261	1.36461	10.8131	4.45585	9.93073	3.08602	0.903309	5.61494	9.55607	3.39592	4.94115	1.4212	2.35456	3.88158	8.98146	5.14786	2.91554	5.10005	7.02989	7.20756	6.03471	6.57724	4.00297	6.08463	3.51623	9.13905	6.70797	1.7658	1.98475	8.3501	5.61906	6.09022	3.3896	6.02575	13.4389	5.05094	2.78939	4.31092	2.5097	7.02691	3.6287	2.08017	4.4429	2.36759	6.65832	4.70921
1q22	22.7119	20.8105	11.168	2.02109	1.28085	6.52865	5.88908	5.70462	7.68776	3.99707	3.13229	17.8164	6.18523	4.45948	4.03366	1.16933	28.4838	23.4194	2.3009	5.43466	3.48262	10.5596	4.10742	19.0545	2.93029	1.65155	4.1206	1.55198	3.52572	5.35589	5.71345	18.8868	27.3342	17.8568	13.7538	0.939606	4.51357	37.4112	18.1284	0.906728	7.4249	5.06536	8.55587	4.23177	7.62503	15.0827	2.16733	26.817	3.87481
1q23.3	0.0445883	0	0.0569494	0.192233	0.0727792	0.238965	0.21914	0.0466232	0.262211	0.200735	0.0571495	0.0983135	0.660317	0.253392	0.221075	0.232549	0.0909745	0.22102	0.169477	0.117799	0.0209879	0.0536633	0.0171609	0	0.212169	0.33358	0.020487	0.136742	0	0	0	0	0.701892	0.149842	0.160269	0.0217282	0.221637	0.23372	0.0224486	0.225405	0.247754	0.0522854	0.996152	0.425904	0.361769	0.0235074	0.212476	0.163194	0.0951355
1q24.1	0	0	0	0	0	0	0	0	0	0	0	0	0	0	0	0	0	0	0	0	0	0	0	0	0	0	0	0	0	0	0	0	0	0	0	0	0	0	0	0	0	0	0	0	0	0	0	0	0
1q32.2	0	1.27636	2.18046	0.540429	0.281334	4.31077	0.403382	4.1881	1.02473	1.77362	1.19926	0.260598	23.1288	0.944525	0.69762	0.256839	0.625189	0.665744	0.421153	0.585467	0.880843	0.474148	2.00905	1.53557	0.46866	5.78141	1.22185	2.8479	0.300741	2.87365	0	0.235705	0.695012	0.595774	2.97965	1.24788	0.305984	2.45226	0	0.497898	0.875623	0.307982	4.46027	0.790256	0.965594	0.493293	1.03925	1.08144	0.105072
1q43	0	0	0	0	0	0	0	0	0	0	0	0	0	0	0	0	0	0	0	0	0	0	0	0	0	0	0	0	0	0	0	0	0	0	0	0	0	0	0	0	0	0	0	0	0	0	0	0	0
20q11.22	0.918547	0.761272	1.03678	0.351638	0.226638	0.324372	3.84951	0.178691	0.657095	1.07709	0.328553	0.602886	0.578464	0.50076	2.81428	0.515275	0.610183	0.385045	1.40059	0.564359	0.241319	0.445627	0.279531	1.11961	2.84611	0.44256	0.745939	0.14974	0.847954	1.32443	0.563978	1.69724	0.811676	0.502507	0.307129	0.395566	0.889281	0.802464	0.881892	0.431952	0.379825	1.23576	0.980279	0.865147	0.779931	0.495529	0.203588	0.437829	0.717852
21q21.1	0	0.0138109	0	0	0.0208745	0	0.027935	0	0	0	0.0327832	0	0.0216448	0	0.0362336	0.0166749	0.034791	0	0	0	0	0.0205222	0	0	0	0	0	0	0.0195252	0.0466419	0	0	0	0.017191	0	0	0	0	0	0	0.113697	0	0	0.0390904	0.0172937	0.0269695	0	0.0187229	0
22q11.21	0.0225655	0.121845	0.0960709	0	0.0184163	0.10078	0.0492905	0.0314604	0.0408311	0.101589	0.0433838	0.039804	0.0381917	0.144268	0	0.132401	0.102313	0.142361	0.107212	0.0745207	0	0.0181055	0.0173697	0.0898258	0.143168	0.077917	0.0622089	0	0.0344517	0	0.0259028	0.0648033	0.489955	0.0606661	0.216293	0	0.0981463	0	0	0	0.300924	0.0352812	0	0.155192	0.0762859	0.0118968	0.0460848	0.016518	0.0601833
22q11.23	0	0.112624	0	0.0181664	0	0.0207008	0.101245	0.0323107	0	0	0	0.0613197	0	0.032926	0.0328306	0.0302177	0	0	0	0	0.0436349	0.0185948	0	0.0153756	0	0	0.0212968	0	0.0353828	0	0	0	0	0	0.0555346	0.0225871	0.0287997	0.0202465	0	0	0	0	0.111949	0	0	0	0	0	0.012362
2q21.1	0.0770487	0	0	0	0	0	0.126225	0	0.0697079	0.0693743	0	0	0.130404	0	0	0	0.209606	0	0	0	0	0.185461	0	0	0	0	0	0.0675118	0	0	0.0884437	0.0737559	0	0.0517854	0.0461575	0	0	0	0	0.0486876	0	0	0	0	0.10419	0	0	0.0564	0
3p12.3	0.260653	0.486202	0.282472	0.204318	0.0386773	0.126994	0.103519	0.181699	0.34301	0.085342	0.212598	0.417977	0.160418	0.353485	0.100703	0.386202	0.333056	0.68339	0.135099	0.0782532	0.223073	0.323209	0.455993	0.3773	0.420947	0.300005	0.631473	0.207627	0.343684	1.77162	0.326401	0	0.257248	0.812235	0.141954	0.300224	0.353356	0.331218	0.0715797	0.104814	0.26333	0.0926208	0.658159	0.271608	0.0640854	0.312316	0.112917	0.138763	0.252791
3p25.3	5.16733	6.41899	11.6737	5.24459	4.07093	5.62943	2.25091	4.87221	5.45869	4.35681	4.51746	16.5964	1.23854	7.91428	13.3285	5.08236	4.73996	4.46866	6.44282	9.07487	14.0876	4.28982	2.71301	7.96621	13.7201	0.756327	0.329373	1.36094	4.56023	6.37269	0.240005	3.65984	2.07531	5.0389	1.37781	0.291107	15.4595	18.6313	5.65428	8.19149	8.49749	11.535	17.0975	6.29956	13.4501	2.04714	6.79139	6.10012	0.924081
3q12.3	10.5358	10.0866	11.987	4.59797	2.78025	2.72048	7.31803	3.22398	6.53155	3.25014	7.1423	4.81523	6.24297	8.12531	4.12279	4.72127	2.72093	6.18118	3.12991	2.26493	7.34858	8.4172	7.97096	3.50244	7.64347	6.7773	8.27197	4.56641	15.0004	23.6144	3.26303	8.76813	9.52754	9.99255	5.94674	6.94816	8.70507	9.04662	8.79142	4.59048	6.66901	3.2628	5.77588	9.43013	1.92198	9.46774	2.65698	10.2885	8.68857
3q13.2	0.269633	0.097061	0.210456	0	0	0.0802811	0.0245403	0.0626529	0.0813145	0	0.0575988	0.0792691	0.0950726	0	0	0.0146486	0.183379	0.324011	0.0427023	0.0593627	0.169223	0.0180284	0.12107	0.104351	0.0997905	0.0775853	0	0.0393763	0.0171525	0	0	0	0.0487869	0.15102	0.0403822	0	0.0418836	0.255187	0.0226251	0	0	0.0878274	0.189943	0.0515103	0.227883	0.118461	0	0.0657908	0.0359562
3q21.2	1.08386	1.1339	1.63428	0.690301	0.239569	0.423557	1.15909	0.865731	0.715015	0.243975	0.564361	0.776689	1.10829	0.545371	0.255901	0.633	1.34118	1.32279	0.514958	0.313193	1.02035	0.869635	0.88644	0.479386	0.358154	0.441821	1.18275	0.77163	1.22384	1.7294	0.0777594	0.410691	1.39729	1.18377	0.689887	0.550178	0.799717	1.04552	1.00042	0.199761	0.451682	0.353044	1.11801	0.810979	0.381681	0.809512	0.215204	0.809916	0.951523
3q24	0.0525127	0	0	0	0.0857139	0	0.0286763	0.0366061	0	0	0	0	0	0	0	0.0342349	0	0	0.0498993	0	0	0	0	0	0	0	0	0	0	0	0.0602789	0	0	0	0	0	0.0326284	0	0	0	0	0	0	0	0	0	0	0	0
3q27.2	0.179363	0.0363186	0.0381813	0	0	0.0200265	0.0857039	0	0.060853	0.0403745	0	0.0197741	0.0379462	0.0796337	0	0.0146167	0.121987	0.0808263	0	0	0	0.0899455	0.0517743	0.148747	0.0426742	0.0258054	0	0.0196453	0	0	0	0	0.219063	0.135621	0.295491	0.0218513	0.0557231	0.215457	0.135455	0	0.249158	0.0175272	0.216604	0	0.0454773	0.141843	0.0915772	0.229766	0.0239186
4p16.1a	0.34443	0.546314	0.714864	0.438731	0	0.36534	0.481974	0.285118	0.389519	0.232593	0.317301	0.493636	0.437207	0.45876	0.396439	0.154376	0.312333	1.04767	0.1841	0.284364	0.607968	0.63907	0.695952	0.328484	0.532655	0.445985	0.652803	0.56587	0.887384	0.942127	0.494211	0.144248	0.303813	0.607677	0.412675	0.46157	0.33439	0.507773	0.260113	0.516914	0.382765	0.25243	0.649912	0.312548	0.276544	0.419921	0.117237	0.42546	0.424859
4p16.1b	0.181679	0.0980999	0.502766	0.178016	0.0741365	0.0811404	0.198424	0.0791544	0.102731	0.102239	0.203754	0.360529	0.269053	0.225853	0.128685	0.0444162	0.308904	0.266077	0.215797	0.104997	0.448965	0.309763	0.0174809	0.135601	0.0720419	0.130693	0.125214	0.0596967	0.138689	0.0414125	0.0782056	0.152176	0.690328	0.106845	0.190467	0.0221334	0.155217	0.138879	0.0686018	0.0143505	0.10095	0.319563	0.246826	0.399139	0.0460645	0.191566	0.0618397	0.066495	0.0969097
4p16.3a	0	0.174018	0.0784042	0.036089	0	0.0411238	0	0	0	0	0	0.0406054	0.0779212	0	0.0652204	0.0300149	0.187871	0.0414936	0	0.0608169	0	0.0738801	0.0354389	0.0305448	0.0876301	0.0529906	0.169231	0	0.0351454	0	0.0528486	0.0881441	0.149946	0.0309438	0.0275809	0.134613	0.0286064	0.0402213	0.0463587	0	0	0	0	0	0.0311287	0	0	0.134805	0.024558
4p16.3b	0.0721083	0	0	0	0	0	0.0393771	0	0	0.10821	0.0308075	0.0635972	0.0203403	0.0341489	0.0340499	0.01567	0.0108981	0.0433254	0	0	0.135767	0.0192854	0.0555052	0.0956799	0.0152498	0.027665	0	0.0842438	0	0	0	0.0230089	0.0260943	0.016155	0.0143993	0	0	0.041997	0.072608	0.0303772	0	0.0187903	0	0	0.032503	0	0.0163628	0.0175945	0.0641056
4q13.2	0	0	0	0	0	0	0	0	0	0	0	0	0	0	0	0	0	0	0	0	0	0	0	0	0	0	0	0	0	0	0	0	0	0	0	0	0	0	0	0	0	0	0	0	0	0	0	0	0
4q32.1	0	0	0	0.0666053	0	0	0	0.0592318	0	0	0	0	0.071905	0	0	0	0.0385258	0	0	0.0561213	0	0	0	0	0	0	0	0	0	0	0	0	0	0	0	0	0	0	0	0.0536931	0	0.0664254	0	0	0	0	0	0	0
4q32.3	0.0569444	0	0.242437	0.0223185	0	0	0.0155482	0	0	0.0512725	0.0729866	0.125558	0	0.0202257	0.0403342	0	0	0.0513216	0	0	0	0	0.0219164	0.0944489	0.0180643	0	0.0784927	0	0.0869396	0	0.032683	0	0.216372	0.038273	0	0.0277494	0.123837	0	0.114678	0.0179918	0	0	0.137535	0.3046	0.154007	0.120087	0.0387653	0	0.0911243
4q35.2	0	0.167744	0.0240474	0.0221378	0.0460975	0	0	0.019687	0	0	0	0	0	0	0	0	0	0	0	0	0	0.0226598	0	0.0187368	0	0	0.0259524	0	0	0	0	0.0811042	0.06132	0	0	0	0	0	0	0.0356922	0	0	0	0.021581	0.0381901	0	0.0192257	0	0.0150644
5p12	0	0	0	0	0.0170635	0	0.0114175	0	0.018916	0	0	0	0	0	0	0	0	0	0	0	0	0	0	0.0138713	0	0	0	0	0	0	0	0	0.0453966	0	0	0	0	0	0	0.0132119	0	0	0	0	0	0	0	0.0153047	0
5p13.3	0	0	0.0578264	0.0354896	0	0.0606612	0.111257	0	0.061442	0.0203827	0.0435222	0	0.0191567	0.0160809	0	0.132824	0.0821115	0.0612065	0	0.0149517	0	0.0181632	0.0174251	0.0300375	0.0143624	0	0	0	0	0	0	0	0.368639	0.0912895	0.0135614	0	0.0281312	0.11866	0.0227943	0.0429143	0	0.0176969	0	0	0.0153059	0	0.0924637	0.0994243	0.0120751
5q33.2	0.0533706	0.172909	0	0.0418356	0.0217786	0.0476721	0.0437172	0.0372042	0.0724286	0.0240273	0.188117	0.0470711	0.0225822	0.151651	0.0378028	0.0347942	0	0	0.0253573	0.0176252	0	0	0	0.0354085	0.0169306	0.0614284	0.0245222	0	0	0	0	0	0.0869112	0.0179355	0.0159864	0	0.0165807	0.0466258	0	0.0168626	0.0593107	0	0.0966778	0.0815668	0.0360854	0.0422063	0.0363324	0.0195338	0
5q33.3	0.156943	0.0484247	0.0763627	0.0175747	0	0.0200265	0.0244868	0.0312582	0.0811373	0	0.0143683	0	0	0	0	0.0292334	0.284635	0.0404132	0.0426093	0.0296167	0.105534	0.0179891	0.0172581	0.0743737	0	0	0.020603	0	0.0684605	0.204423	0	0.085849	0.0243403	0	0.0805884	0	0.0278615	0.058761	0	0	0	0	0.0270755	0.137061	0.0151591	0.0472812	0.0152629	0.0656474	0
6p11.2	0	0	0	0	0	0	0	0	0	0	0	0	0	0	0	0	0	0	0	0	0	0	0	0	0	0	0	0	0	0	0	0	0	0	0	0	0	0	0	0	0	0	0	0	0	0	0	0	0
6p21.1	0	0	0	0	0	0.0184599	0.0451425	0.0144065	0.037395	0.0372161	0.0264886	0.0182272	0.0174888	0	0.0292765	0.0134732	0	0	0.019638	0.0136499	0	0	0.015908	0	0.0131119	0.0475734	0	0	0	0	0	0	0.0673086	0.0138902	0.0123807	0	0.012841	0.0180547	0	0.0261186	0	0	0	0.0157924	0	0.0108956	0	0.015128	0.0220475
6p22.1	0	0	0	0	0	0	0	0	0	0	0	0	0	0	0	0	0	0	0	0	0	0	0	0	0	0	0	0	0.0151524	0	0	0	0.021549	0	0	0	0	0	0	0.0125429	0	0	0	0	0	0	0.0135125	0	0
6q14.1	0.0227049	0	0	0	0	0	0.0867913	0.0316548	0.0205417	0.0204434	0	0	0	0	0.0643282	0.0148021	0	0.020463	0.0215749	0	0	0.0182173	0.0349541	0.0150635	0.0144052	0	0	0	0	0	0	0	0	0.0305205	0	0.0221285	0.0423226	0.17852	0.0685867	0.0286948	0.151391	0.088748	0	0	0.0153514	0	0	0.0498603	0.181666
6q25.1	1.89406	3.30418	1.61277	1.42759	1.18907	4.09943	1.82994	1.77737	3.03176	0.590332	0.653598	2.12025	0.739769	3.31195	2.68316	2.23215	0.693628	3.21711	2.83815	0.769845	1.44018	1.92886	1.90655	3.23818	2.12608	1.59309	2.0083	2.68092	1.61271	3.85244	0.752601	0.697352	1.42356	2.00746	1.04739	1.98798	2.7611	1.08192	1.54042	2.57788	1.13339	0.740343	4.66262	1.22469	0.985101	1.11379	2.08287	1.27981	1.51547
7p22.1a	3.28111	0.574914	3.01584	0.425821	0.14187	0.582273	0.771286	0.787656	1.14022	0.489121	0.724117	2.5872	0.643584	0.848963	0.554074	0.354151	3.55662	3.05504	0.392308	1.17685	0.593225	1.08094	0.735944	3.37338	0.868529	0.350137	1.75717	0.133277	0.763023	0.95098	0.424027	1.89285	3.20822	2.84787	1.83544	0.741216	1.1071	8.39054	1.42218	0	1.59374	0.679473	0.524816	0.564552	1.20472	1.74129	0.281054	3.81741	0.962019
7p22.1b	0.412898	0.0469367	0.610633	0	0	0	0.154274	0.13634	0.117966	0.156535	0.194975	0.364163	0.147121	0.108061	0.184711	0.0141675	0.699575	0.391713	0.0619499	0.100473	0.347789	0.244108	0.0501833	0.418112	0.179239	0	0.159759	0.0380832	0.0331784	0	0.0997817	0.187225	0.212331	0.423574	0.68999	0.0211798	0.216043	1.17708	0.10941	0.192252	0.434703	0.0509659	0.183705	0.0996373	0.191013	0.481197	0	0.556764	0.0695509
7q11.21	0	0	0.0650216	0	0	0	0	0	0	0	0	0.0673493	0	0	0	0.0497835	0	0.275289	0	0.0504363	0	0	0	0	0	0	0	0	0	0	0	0	0	0.0513242	0	0	0.0474473	0	0	0	0	0	0	0	0.154893	0.0805183	0	0	0
7q22.2	0.126075	0.045384	0.0357838	0	0	0	0	0.117182	0	0	0	0.0741296	0.0355634	0	0	0	0	0.0757509	0	0	0.197814	0.033719	0.0646976	0	0.026663	0	0	0.0368233	0	0	0	0	0.0456238	0	0.025176	0	0.026112	0.0734283	0.0423164	0	0	0	0	0	0	0	0	0	0
7q34	0.330797	0.267927	0.563338	0.162064	0.0337465	0.332411	0.225803	0.0288245	0.14964	0.074462	0.158996	0.182345	0.0699835	0.205614	0.17573	0.134787	0.524948	0.260867	0.353626	0.163865	0.233561	0.165885	0.25463	0.192033	0.183641	0.142777	0.189989	0.217389	0.505043	0.0754029	0	0.197912	0.404014	0.250124	0.19817	0.2015	0.385385	0.144496	0.124908	0.0522582	0.643325	0.0969755	0.49935	0.284378	0.279577	0.109	0.197043	0.242145	0.24262
8p22	0	0	0.0601625	0	0	0.0210373	0.0257227	0.0164179	0.0426161	0	0	0	0.139515	0	0	0	0	0	0.0223799	0.0311114	0	0	0.0181291	0.0156255	0	0	0	0	0	0	0	0	0.0255687	0.0158296	0.0423278	0	0.0439015	0	0	0.0297653	0.0523465	0.0736472	0.028442	0.0179974	0.0318484	0	0.0160332	0	0
8p23.1a	0.0217499	1.63243	0	0	0.0177506	0.174848	0.249422	0.288071	0.393553	0	0	0.402836	0	0.139053	0.184867	0	0.78892	0	0.103337	0.114924	0	0.383923	0.184161	0.548334	0	0	0	0.0381154	0.166032	0	0.324565	0.541329	0.826431	0.409314	0.429979	0	0	1.44409	0.613216	0.0137439	0.0966823	0.085015	0.551581	0	0.0882343	0.0114668	0.0148064	0.971181	0.0696097
8p23.1b	0.401555	0	0.341919	0	0	0	0.219283	0	0	0	0	0	0	0	0	0	0	0	0.190786	0	0	0	0.309097	0	0	0	0	0.175926	0.306536	0	0	0.192197	0.21797	0.26989	0.24056	0	0	0.175404	0.404338	0	0	0.156958	0	0	0	0	0	0	0
8p23.1c	0.410428	0.559871	0.44144	0.474116	0.123407	0.46308	0.530829	0.255989	0.254064	0.0777994	0.263026	0.0762071	0.274201	0.414314	0.122404	0.183076	0.342798	0.38937	0.246317	0.399488	0.305037	0.34664	0.349181	0.745233	0.274103	0.248628	0	0.283915	0.362779	0.196956	0.198369	0.351531	0.234512	0.333928	0.556454	0.231584	0.214751	0.339688	0.304516	0.0955508	0.576136	0.0675479	0	0.115548	0.37974	0.159439	0.249991	0.411122	0.253494
8p23.1d	0	0.035036	0.0920827	0	0.0176517	0.0193193	0.0236221	0.0452316	0.019568	0	0	0	0.0366062	0	0.0306395	0	0	0.019493	0.0411046	0.0428563	0.0203614	0.0867693	0.0166487	0.114796	0.0686121	0	0.0198755	0.0379031	0	0	0	0	0.0704423	0.0290738	0.0518284	0.0210797	0.0134388	0.0188953	0	0	0	0.270533	0.208955	0	0.0584952	0	0	0.0474969	0
8q11.1	0	0	0	0	0	0	0	0	0	0.0231305	0	0	0	0	0	0	0	0.0231527	0	0	0	0	0	0	0	0	0	0	0	0	0	0	0	0	0	0	0	0.0224428	0	0	0	0	0	0	0	0.0135437	0	0	0
8q24.3a	0.0666658	0	0	0	0	0	0.036405	0.0929443	0	0	0	0	0.0564153	0	0.0944397	0	0.0604532	0	0.063348	0.176127	0.188279	0	0	0.0442291	0	0	0	0	0	0	0.0765251	0	0.0723743	0	0.0798748	0	0.124267	0.116481	0	0.0421265	0	0	0.0805074	0	0	0	0	0.0975993	0
8q24.3b	0.190477	0.0881576	0.231698	0.0426598	0	0.0243056	0.0742975	0.094843	0.0738556	0.0490014	0.0523153	0.215993	0.0690813	0.0386597	0.115643	0.124179	0.0616882	0.0980966	0	0.0359449	0.179317	0.0873314	0.0837826	0.306902	0.0690566	0.0939579	0.150032	0.0953716	0.0623165	0.0496206	0.124941	0.182337	0.324952	0.1646	0.146712	0	0.0507222	0.546761	0.219197	0.0171948	0.302396	0.106361	0.0985825	0.124761	0.312769	0.129114	0.111145	0.0398372	0.203205
8q24.3c	1.12956	1.12601	1.99759	0.459741	0.195009	0.620894	1.0676	0.529985	0.845067	0.508525	0.932702	1.05371	0.47794	0.586371	0.984709	0.523977	1.09324	0.646054	0.557314	0.602584	0.817982	0.766874	0.802594	1.06646	0.813126	0.325024	0.678691	0.628107	0.961768	1.46563	0.573502	1.22684	1.22628	1.18259	0.520527	0.635127	1.41719	1.80283	0.656185	0.480427	1.30356	0.458499	1.75758	0.912956	0.70498	0.790204	0.36969	1.04945	1.34408
9q34.11	0.227999	0.230832	0.315473	0.201061	0	0.305482	0.264576	0.417207	0.386767	0	0.0730574	0.100544	0.0482354	0.101227	0.0807465	0.0743202	0.206751	0.154114	0.135407	0.0564711	0.375619	0.205802	0.394878	0.0756323	0.180818	0	0.0523792	0.549387	0.261072	0.415766	0.0327147	0.136409	0.0618805	0.0766203	0.136587	0.277763	0.177082	0.149389	0.200881	0.0360185	0.316718	0.0891191	0.206503	0	0.0770782	0.0901524	0	0.146034	0.167223
9q34.3	0.0434997	0.0469764	0.0925984	0.017049	0	0	0	0.0151616	0.0196776	0.0195835	0.0557543	0.0767306	0	0	0	0	0.0295845	0.0588067	0	0	0	0.0349021	0	0.0288597	0	0	0	0.0190577	0.0166032	0	0	0.062461	0.0236123	0.0730917	0	0.0211977	0.0405424	0.0190012	0.0219006	0.0137439	0	0.017003	0	0	0.0294114	0.045867	0	0.015921	0.0232032
Xq12	0	0	0	0	0	0	0	0	0	0	0	0	0	0	0	0	0	0	0	0	0	0	0	0	0	0	0	0	0	0	0	0	0	0	0	0	0	0	0	0	0	0	0	0	0	0	0	0	0
Xq21.33	0	0	0	0	0	0	0	0	0	0	0	0	0	0	0	0	0	0	0	0	0	0	0	0	0	0	0	0	0	0	0	0	0	0	0	0	0	0.0379582	0	0	0	0	0	0	0	0	0	0	0
Xq28a	0	0	0	0	0	0	0	0	0	0	0	0	0	0	0	0	0	0	0	0	0	0	0	0	0	0	0	0	0	0	0	0	0	0	0	0	0	0	0	0	0	0	0	0	0	0	0	0	0
Xq28b	0	0	0	0	0	0.0250543	0	0	0.0507537	0	0	0	0	0	0.0397349	0	0	0	0	0	0	0	0.0215908	0	0	0	0.128878	0	0.064236	0	0	0	0.0304511	0	0.0504103	0	0	0.0245045	0	0	0	0	0	0	0.0189649	0.0147878	0	0	0.0149618
Yp11.2	0	0	0	0	0.0483815	0	0	0	0	0.0266886	0.0189956	0	0	0	0	0	0	0	0	0	0	0	0	0	0.0188058	0	0	0	0	0	0	0	0	0	0	0	0	0	0	0.0187303	0	0	0	0	0	0	0	0.0216973	0
Yq11.23a	0	0	0	0	0	0	0	0	0	0	0	0	0	0	0	0	0	0	0	0	0	0.0516329	0	0	0	0	0	0	0	0	0	0	0	0	0	0	0	0	0	0	0	0	0	0	0	0	0	0	0
Yq11.23b	0	0	0	0	0	0	0	0	0	0	0	0	0	0	0	0	0	0	0	0	0	0	0	0	0	0	0	0	0	0	0	0	0	0	0	0	0	0	0	0	0	0	0	0	0	0	0	0	0
Donor Mean	0.746279	0.69497	0.782973	0.283755	0.167572	0.472118	0.411583	0.426019	0.433602	0.252286	0.34854	0.736847	0.594224	0.434375	0.419781	0.262333	0.638476	0.709634	0.317205	0.315768	0.487311	0.499112	0.429873	0.639237	0.501052	0.309997	0.366259	0.281069	0.553862	0.777033	0.208602	0.514949	0.802775	0.648392	0.501682	0.256332	0.583322	1.25797	0.575244	0.293393	0.495803	0.359212	0.712717	0.415862	0.42822	0.47859	0.254446	0.782265	0.372473
Donor SD	2.83082	2.57853	2.3281	0.864463	0.559235	1.55842	1.17856	1.39424	1.27123	0.737371	1.11035	2.74217	2.61151	1.3939	1.56215	0.818779	3.05213	2.73608	0.993517	1.15914	1.77411	1.64989	1.32099	2.29721	1.80561	1.04396	1.18595	0.770031	1.97664	2.79781	0.722126	2.20775	3.15644	2.28399	1.73326	0.855203	2.03773	4.70007	2.22932	1.05916	1.45448	1.37876	2.27845	1.33605	1.63636	1.91637	0.869426	3.13891	1.18677
Donor Total>1	61.2324	57.4051	63.6489	20.294	10.6857	38.1475	30.1935	32.846	32.002	16.0124	24.0037	59.2064	47.0821	31.1639	32.0229	18.8723	49.9734	57.0702	23.2328	22.9923	37.0729	38.1307	32.0785	51.8845	39.2523	23.0561	27.8562	19.6773	42.3	66.8362	11.9834	41.8439	62.5001	51.5156	38.2837	16.2341	46.6788	108.969	46.3198	21.3828	36.5076	26.9511	56.6888	29.729	30.1305	37.4703	20.2603	63.5788	25.8904
GAPDH	493.884	432.541	404.961	380.951	625.387	515.528	753.963	669.477	456.168	512.555	433.936	506.921	1301.07	557.622	792.358	515.013	592.373	459.023	507.852	571.549	251.465	554.911	564.339	659.776	415.283	765.172	528.737	735.799	752.459	829.619	766.198	814.462	691.806	612.137	842.091	745.989	529.914	728.649	806.464	766.558	487.913	966.143	505.538	603.193	1008.62	714.405	475.179	573.918	933.102
ACTB	7713.86	5353.88	5666.17	8345.75	7063.56	6409.29	7956.74	7430.58	6361.38	4958.43	4338.1	6028.1	7716.58	7293.38	6973.76	6395.86	10176	8257.28	5225.64	5394.96	4509.85	10289.4	6383.84	6289.24	5817.97	10841.1	6234.62	9260.32	12079.5	10991.4	11358	5597.76	9387.46	12073.7	9941.45	9717.24	3683.11	8360.49	13745.5	7845.74	4985.85	5707.58	5254.83	7463.01	6999.57	10344.1	6187.42	10685.6	14228.6
[truncated: 499 more columns]

## Sheet: Adipose_Visceral_TPM_HML2
	5	6	8	11	14	15	22	24	25	28	32	33	34	38	41	47	48	50	54	57	58	59	62	65	73	75	80	84	85	87	88	94	96	99	100	104	108	109	111	116	117	128	133	134	136	137	143	144	146
10p12.1	0	0	0	0	0	0	0	0	0	0	0	0	0	0	0	0	0	0	0	0.158139	0	0	0	0	0	0	0	0	0	0	0	0	0	0	0	0	0	0	0	0.148055	0	0	0	0	0	0	0	0	0
10p14	0.0231031	0.0579526	0.0313984	0.0638322	0.159987	0.821151	0.122558	0	0.132544	0.272912	0.0709847	0.0202537	0.0703794	0.0196779	0	0.0167566	0.0185748	0.0335563	0	0.0206131	0.0658765	0.0282826	0.0966742	0.0535901	0	0.0721355	0.0168821	0	0	0.567583	0.0869756	0.0305392	0.150807	0	0.0331123	0	0.0415368	0.123178	0.362575	0	0.0330736	0.108421	0	0	0.088517	0	0	0	0
10q24.2	0.0243282	0	0	0.0672172	0.093595	0.0589566	0.0430192	0.417177	0.0837437	0.0410549	0.498327	0.0853111	0.0370558	0.0414427	0.115223	0.0176452	0.0586793	0.0176679	0.0186203	0.0434124	0.0231233	0	0.0407203	0.169296	0.0165499	0	0.0177773	0.071358	0.0839623	0.119536	0	0.192952	0.105869	0	0.0174341	0.0512048	0.087479	0.291849	0.0602846	0	0.156724	0.125588	0.0558882	0.107843	0.0466055	0.0750489	0	0.0257777	0.0303129
11p15.4	0.0728039	0.0913119	0.0742085	0.0838133	0.0280089	0.220539	0.0965533	0.0183593	0.146188	0.0921447	0.0745638	0.0159562	0.0554459	0.0465076	0.0344814	0.0396033	0.131701	0.171835	0.0696531	0.162393	0.0518985	0.111407	0.0609291	0.0633287	0.0247633	0.189432	0.0398998	0.133465	0.0209386	0.35772	0.0685207	0.0360889	0.0594039	0.028329	0.221734	0.402239	0.0818084	0.0606511	0.496116	0.410503	0.0521118	0.0939577	0	0.0806817	0.122036	0.0701841	0.0891309	0.0385707	0.0680351
11q12.1	0	0	0.205554	0	0	0.0244353	0	0	0	0	0.0929421	0	0.0230374	0	0.0286535	0	0	0.021968	0	0.0269893	0	0	0.0253156	0	0	0	0	0.177451	0	0.029726	0.0284698	0.0199929	0	0.023541	0.0650322	0	0	0	0	0.101073	0	0.0141959	0	0	0.0289744	0	0	0	0.0376907
11q12.3	0.119092	0.149367	0.145667	0.361946	0.19243	0.288605	0.831821	0.444472	0.491931	0.663209	0.170759	0.522019	0.163256	0.233301	0.315864	0.22458	0.0957491	0.761093	0.173185	0.116882	0.0679159	0.218686	0.159467	0.511055	0.32406	0.471002	0	0.148458	0.109603	0.128734	0.336256	0.936669	0.272082	0.509743	0.0768092	0.0877304	0.0749399	0.190488	0.236084	0.129325	0.27278	0.156489	0.396697	0.475121	0.114072	0.587808	0.209951	0.429036	0.504519
11q22.1	0	0.138241	0	0.0507555	0.0141347	0.267108	0.0649673	0.0370599	0.0632347	0.0310005	0.0188143	0.0483137	0.0279807	0.0938799	0.017401	0.0266477	0	0.0933867	0	0.0983419	0.0698414	0	0.0461217	0	0.0124968	0.0382386	0.0268472	0.417587	0.147933	0.0361046	0.0345789	0.024283	0.139898	0.0571848	0.0658223	0.0193323	0	0.061215	0.0151736	0.0767258	0.0920436	0.0689682	0	0.0542879	0.316725	0.0850039	0.0179919	0.0778586	0.0228892
11q23.3	0	0.11905	0	0.0174838	0.0438207	0.0306702	0.0839224	0.0574471	0.152477	0.0320362	0	0.416065	0.115662	0.0646776	0	0.0550759	0	0	0	0.0169379	0.0360874	0.02324	0.0317751	0	0.0129143	0	0	0.0278412	0.0218393	0.0746217	0.0178671	0	0.0413062	0.0147738	0.0272086	0.0599346	0.0170655	0.0379561	0.0470416	0.0317157	4.5657	0.0178181	0	0.0280508	0.218205	0.0292813	0	0.0402299	0.449425
12p11.1	0	0	0	0	0	0	0	0	0	0	0	0	0	0	0	0	0	0	0	0	0	0	0	0	0	0	0	0	0	0	0	0	0	0	0	0	0	0	0	0	0	0	0	0	0	0	0	0	0
12q13.2	0	0	0	0	0	0	0	0	0.206101	0	0	0	0	0	0	0	0	0	0	0	0	0	0	0	0	0	0	0	0	0	0	0	0	0	0	0	0	0	0	0.150043	0	0	0	0	0	0	0	0	0
12q14.1	0	1.91416	0.0249899	0.135477	0.0141481	0.0148535	0.130058	0	0.0421966	0.34133	0.546133	0.0805994	0.434114	0.0313231	0	0.0533461	0.0295672	0.040061	0.0140735	0	0.017477	0.02251	0.0923312	0.0426522	0	0	0.0268727	0.0809003	0.0634601	0.0722779	0	0	0.0400088	0.0715491	0.0922389	0.0387015	0.595063	0.159311	0	0.522232	0.0131616	0.120809	0	0.0543395	0.088063	0.0141808	0.018009	0.0779327	0.114555
12q24.11	0	0	0	0.108052	0	0	0	0	0	0	0	0.205708	0.0893514	0	0	0	0	0.0852039	0	0	0	0	0.0981876	0	0	0	0.0857317	0.0860316	0	0.115294	0	0.0775432	0	0.0913047	0	0	0	0	0.0969082	0.0980041	0	0	0	0	0.112378	0.0904816	0.114908	0	0.146185
12q24.33	0.809792	2.24895	0.707499	1.38506	0.845612	1.44846	1.07395	0.991871	1.52649	1.12253	0.770127	1.52125	1.43167	0.911433	1.42455	0.922961	0.581311	1.17619	0.398441	1.31601	0.769684	1.06215	1.16179	1.91194	0.944368	0.993316	0.634004	1.18761	1.2643	0.937882	0.925469	1.98795	1.29003	1.41796	1.80312	1.12613	1.06594	1.77328	1.48109	1.93269	1.32488	1.43869	0.365416	2.43584	1.93914	1.026	0.878093	0.827394	2.16214
14q11.2	0	0.249514	0	0.0458048	0.0382679	0.200878	0.0439728	0.0501677	0.1712	0.0839301	0	0.0436011	0.0378772	0.0423614	0.235555	0.144291	0	0.036119	0	0	0	0.0608852	0.166492	0	0.135334	0.15529	0	0.255289	0.171647	0	0	0.0328716	0.0541081	0.116116	0.0712824	0.20936	0.0894183	0.0994394	0.0410806	0	0.0711991	0.0700211	0.114254	0.220467	0.142916	0	0	0	0.12394
14q32.33	0	0.378472	0	0	0	0.195008	0.106719	0.0608768	0	0	0	0	0	0	0	0	0	0	0	3.01545	0.0573628	0	0	0	0	0	0.220504	0	0	0.23723	0.0568013	0	0	0	0.562243	1.4608	0.651037	0.362	0.04985	0.655379	0	0	0	0	0.28904	0	0.354655	0.127895	0
15q25.2	0.363971	0.391284	0	0.239434	0.16003	0.588026	0.137915	0	0	0.0877451	0.479274	0.273498	0.158396	0	0	0	0	0.0377608	0	0.278351	0.345943	0.127306	0	0.0603049	0.353714	0.27058	0.113984	0.152511	0.119633	0.204384	0.0489368	0.137463	0.22627	0.121394	0.223567	0.492471	0.186966	0.173266	0.300636	0	0.223306	0	0.238895	0.845123	0.49804	0.120299	0.407401	0	0
16p11.2	0.0651702	0.32695	0	0	0	0	0	0	0.0747771	0	0	0	0	0.0555081	0	0.0472677	0.0523964	0	0	0	0.123885	0.0797807	0	0.0755846	0	0	0	0	0	0	0	0	0	0.202869	0	0	0.0585844	0	0	0	0.0466477	0.0305839	0	0	0.0624231	0	0	0.0690528	0.0812018
16p13.3	0.231678	0	0	0	0.0891304	0.280721	0.102418	0.116846	0	0.195483	0	0.101552	0	0	0.109727	0	0.186267	0.168251	0	0.103354	0.110101	0	0.0969447	0.13435	0.0788022	0.361687	0	0.254828	0.266524	0.113834	0	0	0.126024	0	0.415062	0	0.208265	0.0772019	0.287045	0.0967635	0	0.108725	0	0.342328	0	0	0	0.12274	0
17p13.1	0.101355	0.0635603	0.0344367	0.0233363	0.0389929	0.0204684	0.0224029	0	0.0290739	0	0	0.0444272	0	0.0647459	0.0240018	0	0.0611164	0.0920083	0	0	0.0481673	0.0620387	0.0424116	0.0293879	0	0	0.0185156	0.0371608	0	0.0249002	0	0.0334943	0	0.0197193	0	0.0266658	0	0	0.188365	0.0211661	0.054411	0.0118913	0	0	0	0.0586245	0.0248169	0.0805449	0
19p12a	0.0171948	0	0	0	0	0.0138899	0	0	0	0.0145085	0	0	0	0	0	0	0	0	0	0	0	0	0	0	0.0116972	0	0	0	0	0	0.0161832	0	0	0	0	0	0	0	0	0	0.0123078	0	0	0.0254072	0	0	0.0168407	0	0
19p12b	0	0.0461291	0	0	0	0	0	0	0	0	0	0	0	0	0	0	0	0	0	0	0	0	0.0307803	0	0	0	0	0	0	0.0180714	0.0173077	0	0	0	0	0	0	0	0	0	0.013163	0	0	0	0	0	0.0180109	0	0
19p12c	0.0774264	0.0971095	0	0	0.0198582	0	0	0.0520665	0	0	0.0264327	0	0.0393109	0	0	0	0	0	0	0	0.0245305	0.0315949	0	0.0299331	0	0	0.0188592	0.113551	0	0.0253622	0	0.0170579	0.028078	0.0200851	0	0	0	0.120404	0	0.0215589	0.0184735	0.0847834	0	0	0.148325	0	0.0252773	0	0
19p12d	0	0	0	0	0	0	0	0	0	0	0	0	0	0	0	0	0	0	0	0	0	0	0	0	0	0	0	0	0	0	0	0	0	0	0	0	0.0190034	0	0	0	0	0	0	0	0.0202486	0	0	0	0
19p12e	0	0	0	0	0	0	0	0	0	0	0	0	0	0.0162653	0	0	0	0	0	0	0	0	0	0	0	0	0	0	0	0	0	0	0	0	0	0	0	0.0127271	0	0	0.013669	0	0	0	0	0	0	0	0
19p13.3	0.0684005	0.085789	0	0	0.0526297	0.110507	0.0604756	0	0	0.173143	0.0700539	0.179893	0	0	0	0.0496106	0	0.0496743	0	0	0	0	0	0.0793311	0	0	0.0999641	0.0501569	0.0786885	0	0.0643763	0	0.0744145	0	0.0490172	0	0	0	0	0	0.0489599	0.0962997	0	0	0.131034	0	0	0	0.0852268
19q11	0.019618	0.0246052	0	0	0.0150947	0	0.017345	0	0	0	0	0	0.0149406	0	0	0	0	0	0.375378	0	0	0.0480322	0.0164181	0.022753	0	0	0	0	0.0677061	0.0192785	0	0	0	0	0	0	0	0.0130746	0	0	0	0.0368263	0.0225337	0	0.056373	0.0302592	0.019214	0	0.0244439
19q13.12b	2.35681	2.97886	0.844211	2.709	0.843447	1.96285	1.17918	0.976722	1.19489	2.85188	2.33893	1.13718	2.46276	0.606885	1.69598	0.424033	0.866641	2.14943	1.45426	1.48337	1.84068	1.54324	1.43725	1.69515	1.08128	1.52119	0.680863	1.99615	2.87944	1.66969	1.08328	0.519231	1.49071	0.952612	2.14717	2.71096	2.15149	1.70466	1.31289	2.89965	0.823866	1.58617	0.587587	2.13265	2.09996	1.28218	1.43149	1.25829	0.956094
19q13.41	0	0	0	0	0.0309902	0	0	0	0	0	0	0	0	0	0	0	0	0	0	0	0.0382817	0	0	0	0	0	0	0	0	0.0395796	0	0	0.0438179	0	0	0	0	0	0.033268	0	0	0.0189015	0	0	0	0	0.0394472	0	0
19q13.42	0.152628	0.153143	0.0414861	0.0562267	0.28185	0.369876	0.134945	0.123164	0.105077	0.0515133	0	0.0802824	0.116238	0.0779998	0.0578302	0.0664203	0.0245424	0.266023	0.303727	0.081707	0.174082	0.0373692	0.204374	0.141615	0.145361	0.254163	0.0669177	0.0447679	0.105351	0.0599947	0.0287297	0.0201754	0.265677	0.0237559	0.109376	0.224871	0.192086	0.122065	0.0252138	0.0509979	0.0873989	0.243533	0.0350626	0.496153	0.146194	0.117709	0.059794	0.161721	0.114105
1p31.1a	0.354733	0.0684481	0	0.0251308	0.167966	0.198382	0.0723771	0	0.156548	0.230241	0.0279468	0.119609	0.124688	0.0464832	0	0.0791652	0	0	0.020885	0.0243463	0.077807	0.0334047	0.0913459	0.0316478	0.0556884	0	0.0797579	0.100046	0.125566	0.21452	0.0256818	0.10821	0.0593728	0	0.0391091	0	0.0245297	0.163672	0.0901556	0.387494	0.0195317	0.0128057	0	0.120959	0.392054	0.0631326	0.374154	0.0578258	0.169999
1p31.1b	0	0	0	0	0.138207	0	0	0.181184	0	0	0	0	0	0	0	0	0	0	0	0	0	0	0	0	0	0	0	0	0	0	0	0	0	0	0	0.189029	0	0	0	0	0	0.168591	0	0	0	0	0.175923	0	0
1p34.3	0	0	0	0	0	0	0	0	0	0	0	0	0	0	0	0	0	0	0	0	0	0	0	0	0	0	0	0	0	0	0.264369	0	0	0	0	0	0	0	0	0	0.10053	0	0	0	0	0	0	0	0
1p36.21a	0	0	0	0	0	0	0	0	0	0	0	0	0	0	0	0	0	0	0	0	0	0	0	0	0	0	0	0	0	0	0	0	0	0	0	0	0	0	0	0	0	0	0	0	0	0	0	0	0
1p36.21c	0	0	0	0	0	0	0	0	0	0	0	0	0	0.0157683	0	0	0	0.0268893	0	0	0	0	0	0	0	0	0	0	0	0	0	0	0	0	0	0	0	0	0	0	0	0	0	0	0.0354652	0	0	0	0
1q21.3	2.65586	6.5203	1.15196	6.2971	1.73916	5.06676	1.09913	1.02598	3.89026	3.81436	4.10903	3.46769	6.45525	0.962597	1.33816	0.86068	1.68098	5.29383	7.61194	4.08381	3.38366	2.21363	6.33698	1.57291	1.11478	3.17584	2.02329	3.5635	12.6763	3.33179	0.744564	0.67226	1.65985	3.25421	7.04604	6.06565	7.26401	3.16345	2.52043	4.29543	1.65834	4.05736	2.46644	3.25634	5.84557	1.56886	6.19853	4.07145	0.42245
1q22	2.12157	9.05183	0.849554	3.07044	2.44861	9.19632	2.49544	2.77056	2.6734	6.42525	7.39159	2.0924	5.9869	2.85575	1.61488	0.796861	2.16262	2.65503	2.01525	4.83369	5.52734	2.01747	1.99747	2.48257	2.82207	2.54324	3.91724	3.30589	5.94914	9.84722	0.517016	1.47733	3.60642	1.99012	13.6154	5.90067	8.51417	10.2637	5.22588	5.49068	3.72867	2.658	0.718013	4.6183	9.45308	1.86992	8.94231	5.43928	1.58136
1q23.3	0.0565076	0.212618	0.307188	0.0867369	0.318846	0.273879	0.216496	0.398993	0.799664	0.588047	0	0.29723	0.100415	0.208563	0.178421	0.122954	0.0454318	0.0273583	0	0.0672232	0.143224	0.0461174	0.0788181	0.174767	0.0384407	0.0588118	0.0688194	0.303865	0.130014	0.832946	0.354554	0.0871448	0.122952	0.0439758	0.0539927	0.0396448	0	0.364047	0.233373	0.0314683	0.687603	0.238668	0.0649062	0	0.324754	0.174317	0.036896	0.159665	0.610205
1q24.1	0	0	0	0	0	0	0	0	0	0	0	0	0	0	0	0	0	0	0	0	0	0.0376401	0	0	0	0	0	0	0	0	0	0	0	0	0	0	0	0	0	0	0	0	0	0	0	0	0	0	0
1q32.2	0.499279	0.469653	0.508912	0.766373	1.56866	3.56261	0.735721	39.7022	2.43474	1.40426	0.0852247	0.656552	0.538674	1.55927	0.906462	0.241417	6.28887	1.1482	2.7068	0.334101	0.197729	0.254672	0.661586	1.78545	0.764206	3.11783	0.577658	0.457641	0.335052	4.8655	2.31037	0.412488	0.814767	0.679968	0.178897	0.0437857	0.037402	5.68447	2.19946	0.0347552	5.18195	0.605297	1.72046	1.04513	1.71367	2.98414	0	1.41073	1.08868
1q43	0	0	0	0	0	0	0	0	0	0	0	0	0	0	0	0	0	0	0	0	0	0	0	0	0	0	0	0	0	0	0	0	0	0	0	0	0	0	0	0	0	0	0	0	0	0	0	0	0
20q11.22	0.397055	0.407449	0.564148	0.631626	0.361055	0.422791	0.510621	1.45639	0.828339	0.304567	0.646948	1.51892	0.371113	0.922331	0.410298	2.40858	0.174125	0.458743	0.124321	0.273748	0.205849	0.463977	0.271876	0.711691	0.736654	0.356894	0.21101	0.357325	0.477538	0.354713	0.696432	0.644139	0.903201	0.477544	0.245737	0.588789	0.405603	0.324763	0.417407	0.256292	6.93719	0.287973	0.290225	0.426684	0.172872	0.640265	0.406555	0.305971	2.40618
21q21.1	0	0	0	0	0.0166275	0	0	0	0	0	0	0	0	0	0	0	0	0	0.115779	0.0192809	0	0	0	0	0	0	0	0	0	0.021236	0	0	0	0.0168175	0	0	0	0	0	0.0180515	0	0.0304243	0	0	0	0	0	0	0
22q11.21	0	0	0.0259106	0.0526756	0	0.0308014	0.0337125	0.173078	0	0	0.175734	0.0167138	0	0.0487156	0.0541777	0.0138279	0.0306565	0	0.14592	0.0170103	0.0724834	0	0.0159555	0.0221118	0.0518781	0.0396851	0.0278628	0	0.0219327	0.0562056	0	0	0.0207414	0.044511	0	0.0401273	0.0171385	0.0381184	0	0	0.0409395	0.00894715	0.0437975	0.0845123	0.0547844	0	0.037345	0	0
22q11.23	0.0391608	0.319255	0.0532218	0.0180331	0.0301317	0.0632677	0.103871	0	0	0.231299	0	0.0514965	0.0447361	0	0	0.0142016	0.0157425	0	0.464578	0.227111	0.0558318	0.0239701	0.0163867	0	0.0133201	0.0203788	0.128771	0.0574319	0.0675764	0.0769662	0.0737138	0.0129413	0.127812	0.0914281	0.0280634	0.0206059	0.0880085	0.0260991	0.0323464	0.114493	0.0981073	0.101079	0	0.0578642	0.018755	0.0453019	0.0575316	0.0414939	0.0731914
2q21.1	0	0	0	0	0	0	0.0575548	0.0656631	0.0746931	0	0	0	0	0.110891	0	0.0472146	0.0523376	0	0	0	0.0618728	0.0796911	0	0	0	0	0	0	0	0	0	0	0	0.0506603	0	0	0	0	0.0537694	0	0.139786	0	0	0	0.124706	0.0502036	0.0637564	0	0
3p12.3	0.12012	0.477079	0.217667	0.276569	0.107829	0.323441	0.230107	0.0605824	0.36754	0.202708	0.266552	0.298365	0.62512	0.187571	0.189638	0.406573	0.225344	0.610643	0.153229	0.0178623	0.24737	0.367625	0.284829	0.371509	0.136191	0.354219	0.117033	0.601894	0.437593	0.236083	0.244949	0.0793914	0.304924	0.155801	0.48779	0.800605	0.323944	0.200138	0.281117	0.434806	0.4299	0.150324	0.0919823	0.295817	0.997159	0.247035	0.17647	0.127277	0.249449
3p25.3	1.18608	5.88709	2.57226	2.41711	3.96111	0.203852	2.61049	1.29821	3.44574	0.298104	0.620297	6.61487	1.34533	10.4032	5.0438	8.38294	0.0608681	0.769729	4.6935	0.990698	0.28783	0.803226	9.08143	6.67321	3.45061	0.49903	2.19441	2.18358	2.43864	0.99196	3.08763	1.63455	6.45182	9.87848	1.89886	0.239017	2.88106	4.15419	0.562799	2.48745	0.975418	12.5891	2.84067	3.16952	8.65356	1.44019	4.99264	2.54022	0.660316
3q12.3	7.33847	9.46699	5.41413	10.9366	4.28252	2.70993	2.46047	5.07585	5.57705	5.06617	2.65495	6.70075	3.52749	1.60726	4.40549	3.26266	3.2029	7.61343	7.36735	6.97271	3.75019	5.36687	9.28406	6.76473	3.3065	7.67738	1.36498	4.58448	11.1174	4.34561	2.45772	1.59995	9.35233	4.06445	9.49333	8.32459	5.82581	6.87252	3.32201	9.39408	5.75756	7.4245	4.64152	6.84399	8.61753	4.32181	8.40079	2.78712	6.55497
3q13.2	0.0569518	0.02381	0	0.0349675	0.0438207	0.0153351	0.0503534	0	0.0435649	0.0800905	0.0777714	0.0499278	0.0289156	0.0323388	0.053947	0.013769	0.0915779	0.0137867	0	0	0.0541311	0.0464799	0.0476626	0.0220176	0.0129143	0.0790322	0	0	0.0218393	0.0559663	0	0.0125471	0.123919	0.0147738	0.09523	0.0199782	0.0341311	0.12652	0.0313611	0	0.0271768	0.0534543	0.043611	0.0280508	0.0181837	0.0146406	0.018593	0.0402299	0
3q21.2	0.896651	1.02888	0.362987	0.491962	0.366976	1.04794	0.50602	0.173192	0.2189	0.692179	0.293083	0.919863	0.552108	0.178742	0.415636	0.110696	0.352782	0.900559	1.47476	0.544689	0.453319	0.420385	1.05376	0.553159	0.389342	0.416968	0.306692	0.489627	0.548679	1.21859	0.0538659	0.264791	0.767938	0.311782	0.519515	0.843228	0.703141	0.724727	0.583044	0.525893	0.491597	0.340215	0.241045	1.12757	0.895402	0.220694	0.205533	0.566	0.570497
3q24	0	0	0	0	0	0	0.0392266	0	0	0	0	0	0	0	0	0	0.0356707	0	0	0	0.0421695	0	0	0	0	0	0	0	0	0	0	0	0	0	0	0	0	0	0	0	0	0	0	0	0	0	0	0	0
3q27.2	0	0.190065	0	0.0697826	0.0145751	0.168319	0.0334958	0.0764293	0.195615	0.0159832	0.0776019	0	0.0288526	0.0322683	0.0179432	0	0	0	0	0	0.108026	0	0.0158529	0	0.103089	0	0.15226	0	0.0217917	0.0744591	0	0	0.0412162	0	0.0542986	0.0398694	0.051085	0.138869	0.0782318	0	0.0135588	0.0711171	0	0.139948	0.0544323	0	0.0185525	0.160569	0
4p16.1a	0.30919	0.707149	0.148308	0.385259	0.0279884	1.10189	0.241207	0.403608	0.292163	0.291578	0.149018	0.366724	0.277027	0.170403	0.275649	0.105531	0.277833	0.554752	0.598578	0.227184	0.311163	0.445303	0.471855	0.337506	0.173216	0.26501	0.0930314	0.506795	0.627697	0.393204	0.0855882	0.132229	0.257228	0.113233	0.677749	0.823029	0.637638	0.133335	0.210319	0.531744	0.338479	0.349949	0.229799	0.214994	0.261315	0.210398	0.445328	0.443238	0.294603
4p16.1b	0.67155	0.240648	0.0782293	0.371089	0.103343	0.511475	0.118749	0.019354	0.264187	0.242843	0.0393019	0.201849	0.233801	0.147082	0.345322	0.0556655	0.16969	0.404093	0.323079	0.393742	0.474158	0.18791	0.192691	0.244787	0.261051	0.359452	0.224329	0.239183	0.28695	0.395957	0.054175	0.53262	0.313113	0.104524	0.316248	0.302881	0.275971	0.370837	0.412058	0.368635	0.0961369	0.153075	0.220389	0.141755	0.496216	0.192366	0.112752	0.487927	0.0478143
4p16.3a	0	0.0487865	0.264323	0	0	0.0314215	0.0343913	0.0392363	0	0.065642	0.0398383	0.102302	0.0888717	0	0.110537	0.0846376	0.0312737	0.0564976	0	0.0347057	0.110914	0	0.0976604	0.045114	0.0264613	0.161937	0	0	0	0	0	0.128545	0	0	0	0.0818705	0.104901	0	0	0	0	0.0182546	0	0.0574759	0.0372583	0.0899958	0	0.0824309	0.242334
4p16.3b	0	0.0254702	0.0275992	0	0.0468762	0.0164044	0	0.0204842	0.0466025	0.017135	0	0.017803	0.0309317	0.0345937	0.0192362	0.0294581	0.0163272	0.0737399	0	0	0.0579054	0	0.0169953	0	0.0138148	0.0211357	0	0	0	0.0199562	0.0191129	0.026844	0	0	0	0.0213712	0.0182555	0	0	0.0169636	0.0726793	0	0	0	0	0.0469845	0	0	0.0759097
4q13.2	0	0	0	0	0	0	0	0	0	0	0	0	0	0	0	0	0	0.0229003	0	0	0	0	0	0	0	0	0	0	0	0	0	0	0	0	0	0	0	0	0	0	0	0	0	0	0	0	0	0	0
4q32.1	0	0	0	0	0.0552373	0	0	0	0.0823722	0	0	0	0	0.061146	0	0.0520686	0	0	0	0	0	0	0	0	0	0	0	0	0	0	0	0.094896	0	0	0	0	0.0645348	0.143534	0	0	0	0	0	0	0.0687633	0	0	0	0
4q32.3	0	0	0	0	0.0185092	0.019432	0	0.0242648	0.0276017	0	0	0	0	0	0.0455729	0	0	0	0	0	0	0	0.020132	0.0278998	0	0.100146	0	0	0	0	0	0.0158992	0.0261707	0.0187207	0.0517162	0.0253155	0	0.0160321	0.0993483	0	0.0516558	0.0338674	0.0552619	0.0710894	0	0	0.0235602	0.0254888	0.0299732
4q35.2	0	0	0.0324282	0	0.0550781	0.0192746	0	0	0	0	0	0	0.0181719	0	0	0	0	0	0.0182625	0.0425784	0	0	0	0	0	0	0.0174358	0.069987	0	0	0	0.0157704	0	0	0.0170992	0	0	0	0	0	0	0	0	0	0.114275	0	0	0	0
5p12	0	0	0	0	0	0	0	0	0	0	0	0	0	0	0	0	0	0	0	0	0.0167898	0	0	0	0	0	0	0	0	0	0	0	0	0	0	0	0	0	0	0	0	0.0165799	0	0	0	0	0	0	0
5p13.3	0	0.0719642	0	0.0176145	0.0441485	0.0463494	0.0507301	0.0385846	0.109727	0.0484137	0	0.0167671	0	0	0	0.0554879	0	0	0	0	0.163608	0	0	0.110912	0.0130109	0	0.0139758	0.0280495	0.0220027	0	0.0360015	0.012641	0	0	0.0274121	0	0.0343864	0.0892268	0.0157978	0.0639059	0	0.0448784	0	0.0282606	0.0732789	0	0	0.0405308	0
5q33.2	0	0.0282774	0	0	0	0.0182124	0.0199337	0	0.0258695	0.0190236	0	0	0	0	0	0	0	0.0163735	0	0	0.0428584	0	0.037737	0.0261488	0	0.0469305	0.0164749	0.0165325	0.025937	0.0221557	0.0212195	0.0298027	0	0.0175458	0.0323137	0	0.0405351	0.0601038	0	0.0376665	0.0322759	0.0952258	0	0.0666279	0.0215955	0.0173877	0.0220816	0	0
5q33.3	0	0	0	0.0348913	0.116601	0.0153017	0	0.0191073	0	0.0479496	0.0194005	0.0166063	0.0144263	0.0161342	0	0	0.0609189	0	0	0	0	0	0.0158529	0.0219697	0	0.019715	0	0.0138903	0.0217917	0.111689	0	0	0	0.0442249	0.285067	0.0199347	0.0851417	0.0126245	0.0312927	0.14241	0.0135588	0.00888964	0	0	0.0544323	0.0146087	0.129868	0.0802845	0
6p11.2	0	0	0	0	0	0	0	0	0	0	0	0	0	0	0	0	0	0	0	0	0	0	0	0	0	0	0	0	0	0	0	0	0	0	0	0	0	0	0	0	0	0	0	0	0	0	0	0	0
6p21.1	0	0	0	0	0	0.0141047	0	0.0352252	0.060104	0	0.0894141	0	0.0531909	0.029744	0.0165395	0.0253284	0	0	0.160369	0	0	0	0.0292256	0.040502	0.0118781	0.0363455	0	0	0.020087	0.0171586	0.032867	0	0.0759838	0.0135884	0	0.0183752	0	0	0	0	0.0499924	0.00819421	0.0200559	0	0.0334494	0.0134659	0	0.018501	0.021756
6p22.1	0	0	0	0	0.0129036	0	0	0	0	0	0	0	0	0	0	0	0	0	0	0	0.0159396	0	0	0	0.0114084	0	0	0	0	0	0	0	0	0	0	0	0	0	0	0	0	0	0	0	0	0	0	0	0
6q14.1	0	0	0	0	0	0.0154958	0.0508812	0.0193498	0	0	0	0	0	0.0163389	0	0	0	0	0	0.0171154	0	0	0	0	0	0	0	0	0.0220682	0	0	0.0126786	0.0208696	0.0149287	0	0	0	0	0	0	0	0	0	0	0	0	0	0	0.0239019
6q25.1	0.615483	3.24218	0.669181	0.680214	1.79958	1.83958	2.93854	2.48334	3.3192	2.02537	1.38679	7.66195	1.54684	2.09693	1.80733	2.14276	0.44536	1.29625	3.34464	0.713892	1.6965	1.05486	0.721131	2.42705	1.21422	1.40928	1.0794	1.17344	1.55773	0.423382	1.96953	1.34242	1.80792	3.01761	0.485174	1.42498	1.5492	1.55874	1.77934	0.874023	7.00478	1.03983	0.777657	4.18343	1.17908	2.32587	2.35095	2.28253	4.37127
7p22.1a	0.550757	1.86507	0.299404	0.574865	0.536777	1.46816	0.454483	0.870357	0.315973	0.790011	0.88371	0.160943	1.11852	0.469102	0.19129	0.252992	0.280443	1.03994	0	0.458638	0.575826	0.404539	0.629931	0.468431	0.399644	0.535001	0.550019	0.673101	2.04863	2.09274	0.069114	0.194141	0.758964	0.357179	1.76292	0.579602	1.07272	1.52941	0.652051	0.644089	0.578193	0.284313	0.126523	0.651042	1.79364	0.311484	1.06085	0.914259	0.594743
7p22.1b	0.0550815	0.276336	0.0499059	0.135277	0.141272	0.222472	0.064933	0.0555606	0.0421342	0.185905	0.13163	0.112672	0.251694	0.0938303	0.0347836	0.0532672	0.103332	0.173341	0.224843	0.114672	0.0698045	0.0449535	0.0768289	0.127767	0.0499607	0.0382184	0.0939155	0.121171	0.232343	0.32477	0	0.0364052	0.0399497	0.0142887	0.171048	0.0193221	0.0990305	0.31815	0.13649	0.0460112	0.0657107	0.0947812	0.0210894	0.0813888	0.386904	0.0566394	0.089912	0.116726	0.0457543
7q11.21	0	0	0	0	0	0	0	0	0	0	0	0	0	0.054952	0	0	0	0	0	0	0	0.0789814	0	0	0	0	0	0	0	0.0634008	0	0	0	0.0502091	0	0	0	0	0	0	0	0.0302775	0.0741063	0	0	0.0497565	0	0	0
7q22.2	0	0	0	0	0.0546394	0	0.0313925	0	0.0407403	0.0599182	0	0	0	0	0	0	0	0	0.108703	0	0	0	0.0297149	0	0.024154	0	0	0	0	0	0	0	0.0386281	0	0.050889	0.0373658	0	0.0236635	0	0	0	0.0166628	0.0407834	0.104928	0.0680191	0	0	0	0
7q34	0.069871	0.438167	0.0949587	0.128699	0.0268806	0.592634	0.216215	0.140957	0.120256	0.23582	0.25046	0.0306268	0.0266061	0.238048	0.397107	0.101354	0.0842638	0.152227	0.320866	0.155851	0.132821	0.0855354	0.175424	0.162073	0.118829	0.21816	0.102113	0.0768528	0.0803802	0.274647	0	0.11545	0.380072	0.190314	0.27539	0.110296	0.157025	0.162982	0.173138	0.233461	0.125031	0.180345	0.160512	0.671072	0.23424	0.215541	0.136864	0.296135	0.087059
8p22	0	0.0249571	0	0	0	0.0321479	0.0351863	0.100358	0	0.0335797	0	0	0	0.0169484	0.0376975	0.0577295	0.0159984	0.0144509	0	0.017754	0.018913	0	0	0	0.027073	0.04142	0.0145404	0.0583652	0.0457831	0.0391085	0.0187279	0	0.0216482	0.0154856	0.0427792	0	0.0178878	0	0.032872	0.0332438	0.0712154	0	0.0228561	0	0.0190598	0.199499	0	0	0.0247936
8p23.1a	0	0.322665	0	0	0	0.341413	0.146223	0.0926792	0	0	0.169382	0.0322193	0	0.0939097	0	0	0.0295484	0	0.070323	0.196746	0.122261	0	0	0	0.0875052	0	0.107423	0	0	0.433393	0.121064	0	0.159934	0.0286015	0.368722	0.0966923	0.264305	0.342913	0.151784	0.10745	0.0789195	0	0	0	0.264021	0	0.359952	0.0584125	0
8p23.1b	0	0	0	0	0	0	0	0	0.194639	0.143131	0	0	0	0	0	0.123034	0	0	0.649167	0.151351	0	0	0	0	0.115397	0	0	0.124389	0	0	0.159653	0	0	0	0	0.71407	0	0	0	0	0	0	0	0	0	0.261646	0	0	0
8p23.1c	0.29201	0.755379	0.148822	0.453827	0.126384	0.678167	0.0484084	0.0552281	0.188469	0.277189	0.130843	0.223996	0.305785	0.155448	0	0.0132371	0.220101	0	0.446996	0.293106	0.0346934	0.245765	0.19856	0.169337	0.0248309	0.151959	0.160035	0.267658	0.0419914	0.52011	0.103062	0.192999	0	0.170438	0.261576	0.422543	0.377346	0.14596	0.949715	0.640303	0.182889	0.128474	0.0419264	0.134836	0.297183	0.281502	0.214498	0.154704	0.295623
8p23.1d	0.0365473	0.0458383	0.024835	0	0.0140604	0	0	0	0	0	0	0.0320399	0	0.0155644	0.0173095	0.0132538	0.0146919	0.132709	0.0139863	0	0.0868429	0.0447409	0	0.0423877	0.11188	0	0	0.0267995	0	0.0897872	0	0.0120777	0.0795215	0	0.0130953	0.0192307	0.0328541	0.0121787	0.0301877	0.0152645	0	0.0171514	0	0	0.0700135	0	0.0536921	0.0193624	0
8q11.1	0	0	0	0	0	0	0	0	0	0	0	0	0	0	0	0	0	0	0	0	0	0	0	0	0	0	0	0	0	0	0	0	0	0.016891	0	0.0228412	0	0	0	0	0	0.0101857	0	0	0	0	0	0	0
8q24.3a	0	0.0706432	0	0	0.0866762	0.0454986	0.149396	0	0	0.047525	0	0	0	0.0479739	0.0533529	0	0	0	0	0	0	0.068952	0	0.130651	0	0	0	0.0826037	0	0	0	0	0	0	0	0	0	0.150152	0	0	0	0.0264328	0	0	0.269752	0	0	0.0596803	0
8q24.3b	0.0919603	0.259511	0	0.0846932	0	0.259997	0.0203265	0.30147	0.105517	0.135788	0.0235458	0.0604639	0.0700351	0	0.0653313	0	0.646936	0.217049	0	0.123074	0.0218514	0.112577	0.153922	0.293304	0.0625583	0.19142	0.0671978	0.0168582	0.317376	0.271107	0.108188	0.273508	0.0750344	0.0894576	0.115326	0.241942	0.206668	0.260474	0.41777	0.249656	0.115191	0.0431564	0.105628	0.237792	0.198189	0.0886511	0.0675499	0.0730793	0.114582
8q24.3c	0.495524	0.851678	0.124712	0.456366	0.621335	0.667135	0.503019	1.29587	0.46328	0.387138	0.244353	0.659659	0.489198	0.281372	0.556302	0.239601	0.118044	0.46649	0.702339	0.360244	0.453538	0.337009	0.583653	0.957851	0.337093	0.630337	0.201163	0.403733	0.781188	0.55909	0.224549	0.630757	0.579026	0.371348	0.47347	0.637361	0.395955	0.648263	0.500253	0.321942	0.775059	0.3359	0.316207	0.759308	0.685586	0.353847	0.395446	0.369477	0.663157
9q34.11	0.0963157	0.302002	0	0.243937	0.0555815	0.330664	0.0425783	0.0242883	0.0276285	0.182854	0.024661	0.168874	0.18338	0.061527	0.0684255	0.0523931	0.0193593	0.174868	0.405448	0.193354	0.137318	0.176863	0.221667	0.223415	0.0491409	0.150365	0.0527853	0.141253	0.166204	0.165636	0.0226623	0.143231	0.0785882	0	0.103533	0.20272	0.194811	0.048143	0.119334	0.120683	0.206824	0.248602	0.0553155	0.177896	0.299831	0.0557099	0.0943323	0.0255135	0.0300023
9q34.3	0.018376	0	0	0.0169239	0	0	0.016247	0	0	0.0155052	0	0	0.0139948	0	0.0174065	0.0133281	0	0.0133452	0	0.0163955	0	0	0	0	0	0	0	0	0	0	0	0	0	0	0	0.0386769	0	0	0.0151784	0.01535	0.0263065	0	0.0211072	0	0.0176014	0	0	0	0
Xq12	0	0	0	0	0	0	0	0	0	0	0	0	0	0	0	0	0	0	0	0	0	0	0	0	0	0	0	0	0	0	0	0	0	0	0	0	0	0	0	0	0	0	0	0	0	0	0	0	0
Xq21.33	0	0	0	0	0	0	0	0	0	0	0	0	0	0	0	0	0	0	0	0	0	0	0.0307218	0	0	0	0	0	0	0	0	0	0	0	0	0	0	0	0	0	0	0.0430687	0	0	0	0	0	0	0
Xq28a	0	0	0	0	0	0	0	0	0	0	0	0	0	0	0	0	0	0	0	0	0	0	0	0	0	0	0	0	0	0	0	0	0	0	0	0	0	0	0	0	0	0	0	0	0	0	0	0	0
Xq28b	0.094793	0.0297227	0	0.0218255	0.0182342	0	0	0.071713	0	0	0	0	0	0	0	0	0	0.051631	0	0.0422882	0	0	0.0396658	0	0.0161213	0	0.0346339	0.0695101	0	0	0	0	0	0.0368853	0.0339653	0.0748182	0	0.0157939	0.039149	0	0.0169628	0	0	0	0.0907972	0.0182764	0.0232102	0	0
Yp11.2	0	0	0	0	0.019269	0	0	0	0.0287347	0.0211306	0	0	0	0	0	0	0	0	0	0	0	0	0	0	0	0	0	0.0183637	0	0	0	0.0165518	0.027245	0	0	0	0	0	0	0	0	0.105773	0	0	0	0	0	0	0
Yq11.23a	0	0	0	0	0	0	0	0	0	0	0	0	0	0	0	0	0	0	0	0	0	0	0	0	0	0	0	0	0	0	0	0	0	0.0423119	0	0	0	0	0	0	0	0	0	0	0	0	0	0	0
Yq11.23b	0	0	0	0	0	0	0	0	0	0	0	0	0	0	0	0	0	0	0	0	0	0	0	0	0	0	0	0	0	0	0	0	0	0	0	0	0	0	0	0	0	0	0	0	0	0	0	0	0
Donor Mean	0.256775	0.578743	0.175001	0.370956	0.244669	0.418346	0.224893	0.672995	0.335665	0.33349	0.273548	0.407019	0.323147	0.278031	0.247253	0.242618	0.20718	0.321512	0.403144	0.313923	0.250842	0.205649	0.399884	0.348295	0.209633	0.293947	0.174629	0.275749	0.500743	0.408618	0.181415	0.163386	0.364192	0.320361	0.492413	0.391318	0.405651	0.47468	0.287294	0.383474	0.479495	0.397439	0.187698	0.392336	0.555171	0.23947	0.428385	0.289056	0.285558
Donor SD	0.878122	1.67183	0.646109	1.38394	0.711398	1.20374	0.56903	4.17268	0.926887	0.993379	0.952235	1.31471	1.02678	1.15949	0.769951	0.988045	0.78192	1.03346	1.2788	1.02504	0.803796	0.667048	1.50115	1.08065	0.607304	0.965651	0.538979	0.754126	1.87935	1.27924	0.530757	0.391851	1.2561	1.20797	1.87555	1.25906	1.34399	1.49892	0.761281	1.26492	1.40346	1.58852	0.64345	1.09118	1.7038	0.662788	1.51137	0.841784	0.8935
Donor Total>1	15.6588	44.2043	9.13834	26.8153	15.7996	29.4045	13.8572	55.1084	24.0618	22.7098	17.8813	30.715	23.8748	18.5224	17.3302	16.1969	13.3354	22.3723	30.6685	21.705	16.1984	13.2582	30.3527	25.313	12.9895	19.4448	10.5793	17.9947	39.9317	27.3711	10.9085	8.04221	25.6591	23.6228	37.7668	27.0138	30.3244	36.7044	17.8411	26.5	36.1591	30.7936	11.6691	28.8128	41.2952	16.819	33.3776	19.7896	18.1646
GAPDH	564.586	395.276	465.331	387.596	613.874	638.669	467.572	842.391	389.636	672.82	566.418	400.926	434.801	641.383	367.286	453.681	2056.85	526.112	338.319	495.491	558.61	408.852	749.338	412.902	600.507	594.774	1015.65	547.76	502.002	1512.71	543.84	1531.97	451.831	488.267	469.679	518.284	469.68	551.44	2309.24	432.173	501.833	345.923	1194.15	639.987	571.534	847.49	408.68	591.867	430.204
ACTB	6911.06	5839.14	7958.47	8560.15	7818.03	3137.2	8387.34	12726.8	5371.18	3721.93	8332.74	7328.94	7534.01	5651.33	8599.25	5989.53	10682.1	6698.3	4244.02	5158.6	7763.48	6621.95	4810.99	6726.34	8000.15	5747.56	6254.93	8567.91	7680.41	6669.41	7865.91	6768.77	6342.57	7425.24	7871.56	7461.27	7105.91	6627.49	5978.51	5697.33	9011	3691.7	6180.82	7743.65	6761.01	8025.2	7102.73	6674.31	8058.38
[truncated: 343 more columns]

## Sheet: Adrenal_Gland_TPM_HML2
	3	8	11	14	31	34	38	65	71	74	79	88	96	99	107	109	116	117	128	133	136	141	149	152	155	163	169	172	179	181	197	198	207	211	213	214	215	227	230	231	232	235	241	242	246	258	268	272	278
10p12.1	0	0	0	0	0	0	0	0	0	0	0	0	0	0	0	0	0	0	0	0	0	0	0	0	0	0	0	0	0	0	0	0	0.184323	0	0	0	0	0	0	0	0	0	0	0	0	0	0	0	0
10p14	0.0200906	0.0177415	0	0.204238	0.165698	0.251949	0.0953948	0.0805186	0.198406	0	0	0.0327239	0.0656725	0	0.0422926	0.577132	0.0278486	0	0.375332	0	0.302947	0	0.079562	0.068896	0.142973	0.287499	0.714712	0.0290451	0	0.0252596	0.175742	0	0	0.0301722	0.0715088	0.0218235	0.140149	0.0259658	0.107366	0	0	0.183095	0.0618061	0	0.0285284	0.0537506	0	0.184443	0
10q24.2	0.0423121	0.0373645	0.0175949	0.175965	0	0.217071	0.160726	0	0.31339	0	0	0.0689185	0.0864439	0.0628689	0	0.272434	0.0293254	0	0.258423	0.0449352	0.182293	0	0.0837811	0.0580396	0.117098	0.151373	0.388445	0.0305853	0.0480508	0.132996	0.102812	0.0141311	0.0506006	0	0.0502006	0.0229808	0.147581	0.0273427	0.0678357	0.0240671	0.108517	0	0	0.0209963	0.0300413	0	0	0.145668	0
11p15.4	2.76985	0.503172	1.35584	0.321803	0.174052	4.24045	1.15736	1.39554	0.156307	1.26902	0.844447	3.04209	0.672592	0.658488	1.69926	0.611457	0.285214	0.227816	1.38748	0.605123	2.42076	0.630407	0.329071	0.325664	1.12636	0.528492	3.68714	1.16699	10.6768	0.616897	0.246137	8.9017	0.094641	0.713103	2.94824	13.6168	0.463727	0.184106	1.97928	0.270084	0.933639	3.34648	14.1855	0.753995	1.75306	0.719874	0.8358	0.90817	0.264579
11q12.1	0.0263052	0	0	0.0243103	0.0361587	0.119957	0.0249806	0	0.0324722	0	0	0	0	0	0	0	0.109389	0	0.0378025	0	0	0.0582065	0	0.0541244	0	0.0313692	0	0.0760588	0	0	0.127835	0.0175705	0	0	0	0.0285741	0	0	0	0.0598495	0.0337322	0.0479461	0	0.0261066	0	0.070377	0.0347268	0	0
11q12.3	0.0310689	0.13718	0.0775177	0.0287128	0.0711782	0.0590338	0.0590089	0.0622585	0.0894898	0.025948	0.0642482	0.0506055	0.0338528	0.0923268	0.014534	0.051293	0	0.0343993	0.0892967	0.0879869	0.022309	0.0916633	0.0512657	0.0142058	0.0163777	0.0247	0.0356535	0.0598885	0.0235218	0.0520832	0.0503285	0.0760923	0.111465	0.0155531	0.0982969	0.0674975	0.0288975	0.0267696	0.232449	0.117813	0.0398409	0.132134	0.0424797	0.0308344	0.0588233	0.0138537	0.150391	0.00792306	0.0384707
11q22.1	0.0479246	0.0282139	0.0398577	0.162398	0.109794	0.16391	0.136534	0.128047	0	0.0200127	0.0594627	0.0780603	0.0652736	0.0237361	0.0112095	0.126593	0.0442871	0	0.241049	0	0.120443	0.0176741	0.0790786	0.0109564	0.113683	0.114301	0.146657	0.0115474	0.036283	0	0.0931596	0.0213408	0.114625	0.0719733	0.132672	0.0867638	0.133725	0.0412928	0.0170742	0.018173	0.0204852	0.116469	0.032763	0.0158543	0.11342	0.0854785	0.0421785	0.305538	0
11q23.3	0.0165086	0.0437347	0	0.213593	0.0453849	0.0941035	0.0940638	0.0992439	0.0407577	0	0.245797	0.0268894	0.0134909	0	0.011584	0.0490585	0.0686501	0.0182782	0.154206	0.0701282	0.106686	0.0365292	0.0817206	0.124547	0.0913745	0.137807	0.416781	0.0238665	0.0749905	0	0.0320907	0.0330807	0	0.0495853	0.0783456	0.0179325	0.0921287	0.106681	0.0176446	0	0.0423392	0.15045	0.0677152	0	0	0.0220836	0.0217939	0.189448	0
12p11.1	0	0	0	0	0	0	0	0	0	0	0	0	0	0	0	0	0	0	0	0	0	0	0	0	0	0	0	0	0	0	0	0	0	0	0	0	0	0	0	0	0	0	0	0	0	0	0	0	0
12q13.2	0	0	0	0	0	0	0	0	0	0	0	0	0	0	0	0	0	0	0	0	0	0	0	0	0	0	0	0	0	0	0	0	0	0	0	0	0	0	0	0	0	0	0	0	0	0.20895	0	0	0
12q14.1	0.0319802	0.0141204	0	0.11822	0	0	0.0303698	0.0320422	0.236866	0	0.0396795	0	0	0	0.0336605	0.126714	0.0221646	0	0.0804262	0	0.223892	0	0.0791539	0.0329005	0.025287	0.0762733	0.220195	0.0231169	0	0	0.0932483	0	0	0	0.0189712	0	0.0446175	0	0.0341809	0.0181903	0	0.0582899	0	0.0158694	0.0227057	0	0.0211093	0.0856321	0
12q24.11	0	0	0.0848522	0	0.140243	0.116315	0	0.408895	0	0	0	0.166181	0.0833758	0	0.0715911	0	0	0	0.146618	0	0	0	0	0	0	0	0	0	0	0	0	0.0681479	0	0.153222	0	0.110826	0.142343	0	0	0	0	0	0	0	0	0	0.13469	0	0
12q24.33	1.6096	2.02104	1.02492	1.4643	0.864272	5.76316	2.26894	2.67108	1.58336	1.57535	1.99712	2.29403	1.27427	1.12107	0.723556	1.61933	2.85866	0.612611	3.9576	1.52243	2.79011	1.97559	1.34457	1.1557	1.43182	3.47904	2.48206	2.19975	1.31381	1.20159	1.07555	2.57024	1.05268	2.00183	2.20808	0.8469	0.807034	4.61567	1.45156	2.37469	1.93505	3.43805	2.3727	1.02337	1.46422	1.54759	1.59369	2.0203	2.75604
14q11.2	0.432501	0.0763857	0.0719399	0.119911	0	0.0493074	0.287505	0	0.160169	0.0541821	0	0.493124	0	0	0.333832	0.128526	0.659461	0.0957722	0.0310767	0.643039	0	0.239253	0	0.0889894	0	0.103152	0.198528	0.0625266	0.147348	0.163133	0.126109	0.0577776	0	0.194859	0.410508	0.657727	0	0.0558977	0.138679	0.295208	0.332767	0.157663	0.133053	0.0858471	0	0.0578557	0.114193	0.0661766	0.200827
14q32.33	0	0	0	0	0	0	0	0	0	0	0	0	0	0	0	0	0	0	0	0	0	0	0	0	0	0	0	0	0	0	0	0	0	0	0	0	0	0	0	0	0	0	0	0	0	0	0	0	0
15q25.2	0.135648	0.159716	0	0.167148	0.0621532	0.103097	0.300574	0	0.0558164	0	0.0561019	0.0736484	0.147802	0.0671836	0.0634558	0.0895787	0	0.0500628	0.129957	0.336134	0.243505	0	0	0.0930343	0.107258	0.107841	0.51888	0.0326844	0	0	0.0439472	0	0.16222	0.203716	0.268229	0	0.252335	0.0584385	0.096655	0	0.0579822	0.329658	0.0463669	0.314122	0.064206	0.181456	0	0	0.167964
16p11.2	0	0.0500458	0	0	0	0	0	0	0.139918	0	0	0	0	0	0	0.168413	0	0	0.0407212	0	0.305202	0	0	0.0777378	0.0896229	0	0.13007	0	0	0	0.0550822	0.0757086	0	0	0	0	0.0790674	0	0	0	0	0	0	0	0	0	0	0.0867142	0
16p13.3	0.100734	0.266866	0.0837781	0	0.138468	0	0.191324	0	0	0.378589	0	0.164078	0.164641	0.149675	0.0706849	0.399136	0.279265	0.111532	0.144763	0.320938	0.108498	0	0	0.0690888	0.159303	0.240253	0.115599	0.0728158	0.228793	0	0	0	0.240934	0	0.119515	0.218846	0	0	0.215333	0	0.129175	0.367214	0	0.299922	0.286082	0	0.398954	0.154133	0.280649
17p13.1	0.0440694	0.0389164	0.0549771	0.0407274	0	0.0502416	0.0627754	0.132465	0.0816016	0.0552085	0.0546793	0	0	0.03274	0	0.0873073	0	0.14638	0	0.0702023	0.094932	0.0731356	0.0218152	0.0151125	0	0.0525532	0.227575	0.0318556	0.100093	0.0277038	0.0428328	0.0883083	0	0	0.0784284	0.0718059	0	0.085435	0.023551	0.0250667	0	0.0803248	0	0.109342	0	0.0294759	0.930853	0	0
19p12a	0	0	0	0	0	0	0.0141998	0	0	0	0.0371054	0	0	0	0	0	0	0	0	0	0	0	0	0.0102554	0.0118233	0.0178313	0	0	0	0	0	0	0.0357637	0	0.0177405	0	0.0208615	0	0	0	0	0	0	0	0	0	0	0	0
19p12b	0.0639671	0.0141219	0	0	0.021982	0.0182315	0.0151865	0	0	0.0400678	0	0.234429	0.0522741	0.213851	0.0336641	0.0158409	0.0443339	0	0.0459627	0	0.189467	0.0530784	0.0158325	0.010968	0.0126448	0.0762814	0.0917576	0	0.0363214	0	0.0777151	0.0106817	0.152995	0.0720494	0	0.0173711	0	0	0	0	0.0615206	0.058296	0.0491965	0	0.0681242	0.106961	0.0844463	0.0244689	0.0445536
19p12c	0.0224436	0.0396385	0.0186657	0.311123	0.0308506	0.0767606	0.0639402	0	0.0277052	0	0.0278469	0.0365564	0.0917047	0	0.0314971	0.133391	0	0	0.290277	0	0.169213	0	0.02222	0.200108	0.106478	0.347934	0.669638	0	0.0254875	0.0564357	0.0436275	0.0299823	0	0	0.0532557	0	0.187874	0.0870202	0.023988	0.153191	0	0.0409076	0	0	0	0	0.0296289	0.103022	0
19p12d	0	0	0	0	0	0	0	0	0.022693	0	0	0	0	0	0	0	0	0	0	0	0	0	0	0	0	0.0438444	0	0	0	0	0	0	0	0	0.0218106	0	0	0	0	0	0.0235735	0	0	0	0	0	0	0	0
19p12e	0.0166065	0	0	0	0	0	0	0	0	0	0	0	0	0	0	0	0	0	0	0	0	0	0	0	0	0	0	0	0	0	0	0	0	0	0	0	0	0	0	0	0	0.0302685	0	0	0	0	0	0	0
19p13.3	0.0594816	0	0	0.164912	0	0.203437	0.112973	0	0	0	0	0.290653	0.097217	0	0	0.353522	0	0	0.256438	0.0631692	0.384396	0.0658086	0	0	0.0470327	0.212797	0.273035	0	0.135098	0.0747851	0	0	0	0.0893295	0.0705711	0.0646121	0.414933	0.0768758	0	0	0	0	0	0	0	0	0.0785247	0.182025	0
19q11	0	0.0301302	0.0141883	0.078831	0.0234503	0.0194493	0	0.0341861	0.126357	0	0	0	0	0	0	0.0844949	0.0236476	0	0.171615	0	0.349121	0	0	0.0351018	0.0134895	0.203441	0.156618	0	0	0	0.0497436	0.0227903	0	0	0	0	0.0952056	0	0.0182339	0.0776295	0	0	0	0	0	0	0	0.15662	0
19q13.12b	1.25512	1.97821	1.81022	1.89408	1.98733	2.9886	2.26313	2.13307	1.76511	1.69179	2.56264	2.76894	1.76574	1.4872	1.32664	2.09311	2.77484	0.369403	3.23067	1.88973	2.39569	2.09173	1.27407	0.828136	1.58287	2.21669	2.31546	1.75711	1.17276	1.69789	1.7758	1.44324	0.645993	1.5509	2.2808	1.10451	3.25837	3.53178	1.79998	2.29536	2.56703	3.27227	3.43761	1.29295	2.09809	2.50784	1.17455	2.27294	3.06893
19q13.41	0.0350248	0.0309294	0	0	0	0.119791	0	0	0	0	0	0	0	0	0	0	0	0	0.0251666	0	0	0	0.0346759	0.0240218	0	0.0417674	0	0	0	0	0	0	0.125657	0	0	0	0	0	0	0	0	0.0638393	0	0	0	0	0	0	0
19q13.42	0.265453	0.281297	0.132462	0.318919	0.29191	0.544736	0.378129	0.372356	0.393224	0.59859	0.0988086	0.345899	0.412165	0.157768	0.223521	0.236654	0.147183	0.0293908	0.457771	0.451056	0.600417	0.528641	0.183966	0.218474	0.230886	0.411522	0.609247	0.364578	0.150728	0.0667499	0.258004	0.141847	0.126981	0.398658	0.440921	0.0576699	0.185175	0.308772	1.19163	0.815345	0.340401	0.435455	0.408315	0.131725	0.226164	0.248568	0.245307	0.365551	0.345129
1p31.1a	0.0949166	0.0628636	0.0394698	0.175437	0	0.10821	0.270411	0.285303	0.0292922	0	0.264978	0.154602	0.310265	0.105773	0.149856	0.235053	0.986764	0.0788182	0.119352	0.176402	0.587835	0.315039	0.516841	0	0.150103	0.226378	0.136153	0.360205	0	0.119337	0.253696	0.253598	0.312152	0	0	0.180431	0.297954	0.245346	0.431156	0.0269943	0.0608576	0	0.194665	0.11775	0.13478	0.190455	0.0313261	0.599079	0.13222
1p31.1b	0.156201	0.137936	0	0	0	0	0	0	0	0	0	0	0	0	0	0	0.216517	0	0	0.165884	0	0	0.154644	0.10713	0	0	0	0	0	0	0.151817	0	0	0	0	0	0	0	0	0	0	0	0	0	0	0	0	0.119501	0.14506
1p34.3	0	0.107853	0	0	0	0	0	0	0	0	0	0	0	0	0	0	0	0	0	0	0	0	0	0	0	0	0	0	0	0	0	0	0	0	0	0	0	0	0	0	0	0	0	0	0	0	0	0	0
1p36.21a	0	0	0	0	0	0	0	0	0	0	0	0	0	0	0	0	0	0	0	0	0	0	0	0	0	0	0	0	0	0	0	0	0	0	0	0	0	0	0	0	0	0	0	0	0	0	0	0	0
1p36.21c	0	0	0	0.0148782	0	0	0	0	0	0	0	0	0	0	0	0	0.0892626	0	0	0	0	0	0	0	0	0	0	0	0	0.020241	0	0.0107533	0	0	0	0	0	0	0	0.183143	0	0.0293435	0.0330177	0.0159775	0	0	0	0.0123165	0
1q21.3	5.3562	5.72796	3.31031	3.17891	1.95885	4.25765	4.6665	2.75715	3.70025	4.24765	2.68268	5.20254	4.53773	5.69504	2.51711	3.84539	8.3781	0.707289	10.7338	7.0451	6.82756	4.78425	3.1136	3.37024	3.96322	6.27013	6.65408	3.19684	5.02238	0.617822	5.58799	0.853388	5.87654	2.87811	4.66407	2.61552	5.14182	3.55652	1.73319	5.92551	3.59177	12.4497	8.8183	5.07193	5.37286	4.33844	4.47614	1.91729	5.01982
1q22	1.68021	1.00371	0.780891	2.42052	1.24537	1.2019	3.31634	1.32037	2.78582	1.52709	1.08324	1.85133	2.59806	1.54197	1.36394	7.14694	1.62118	1.16725	3.30229	1.10211	3.77909	1.9136	1.54931	1.75116	1.49788	1.49293	4.17763	1.46459	2.15128	0.331372	2.09736	0.451117	3.27011	2.12752	2.54068	1.14518	2.91871	0.851589	0.704248	1.59284	2.40808	2.85232	2.07771	0.752021	3.27472	5.72922	1.43526	1.92815	2.98306
1q23.3	0.0818992	0.0289291	0.0953587	0.378442	0.135093	0.205413	0.0933301	0.164116	0.363959	0.02052	0	0.0800391	0.0267713	0.0730133	0.0574683	0.843715	0.0227049	0	0.435472	0	0.705691	0.0181221	0.0648666	0.213449	0.271985	0.781324	1.31578	0.0355205	0.0186014	0.0411881	0.0636808	0.0547044	0.0195885	0.0491985	0.0971681	0.0533779	0.479903	0.127019	0.0700281	0.0559011	0.0840179	0.208987	0.285545	0.0975371	0.0232591	0.065734	0	0.313283	0.0152116
1q24.1	0	0.0472227	0	0	0	0.0304826	0	0	0	0	0	0	0	0	0.0187618	0	0.0370625	0	0	0	0	0	0	0	0	0	0	0	0	0	0	0.0178595	0	0	0	0	0	0	0	0	0	0	0	0	0	0	0	0	0
1q32.2	0.0723629	0.0958522	0.0300911	0.367814	0.198938	0.123746	0.274876	0.0725033	0.58063	0.906535	0.0448922	0.117866	0.0887027	0.483838	0.177719	0.896002	0	0.120179	0.181984	0.461094	0.896311	0.20015	0.035821	0.521117	0.257481	0.690347	0.788887	0.20923	0.123266	0.181961	0.175831	0.314175	2.12018	0.271687	0.128781	0.668138	0.252395	0	0.0773425	0	0.0927937	0.329737	0	0.0718166	0.205508	0.1936	0.09553	0.193763	0.739219
1q43	0	0	0	0	0	0	0	0	0	0	0	0	0	0	0	0	0	0	0	0	0	0	0	0	0	0	0	0	0	0	0	0	0	0	0	0	0	0	0	0	0	0	0	0	0	0	0	0	0
20q11.22	0.109863	0.194033	0.339373	0.174053	0.194163	0.805174	0.253374	0.125801	0.0581223	0.058985	0.331044	0.255637	0.320643	0.163238	0.0660772	0.139919	0.261061	0.0695079	0.327038	0.250015	0.101426	0.347282	0.0621531	0.0753494	0.111689	0.149728	0.252148	0.192863	0.16041	0.730106	0.122034	0.639476	0.0187691	0.447834	0.428276	0.0852418	0.437932	0.202842	1.29165	0.821294	0.462895	0.314671	0.354071	0.0467285	0.0891446	0.251937	0.124316	0.228135	0.145753
21q21.1	0.0375844	0	0	0.0173671	0	0	0.0178459	0	0.0231979	0	0	0	0.0153571	0	0	0	0	0	0.0675145	0	0.0202406	0	0	0.0257773	0.0148592	0	0.0215652	0	0.0426819	0	0	0	0	0	0	0	0.104873	0.0242876	0	0.0427561	0	0	0.0192706	0	0	0	0	0.0143769	0
22q11.21	0.0331584	0	0.0137885	0.0612876	0.0227895	0	0.0157443	0.0996682	0.225126	0	0.0205707	0.0270044	0.0135486	0	0.0232671	0.0164228	0	0.0183563	0.0833892	0	0.232141	0	0	0.125079	0.0262186	0.158167	0.342461	0	0.0564834	0	0	0	0	0	0.0983508	0	0.185045	0	0.0177201	0	0	0.0302187	0.0510036	0	0.0235422	0.044356	0	0.0380515	0
22q11.23	0.0681091	0.180435	0.12745	0.015736	0.491514	0.019412	0.226378	0.204724	0	0.234642	0	0.110937	0.222636	0.177098	0.298699	0.185533	0	0.282787	0.146817	2.18803	0.0183396	0.753538	0.0337153	0	0.121173	0.385799	0.449416	0.0246163	0.0386733	0.0428162	0.0165495	0	0.0610882	0.588146	0.141412	0.166463	0	0.0440131	0.054597	0.0193702	0.240182	0.248283	0.0349214	0.219684	0.846247	0.113887	1.03402	0.104213	0.0316257
2q21.1	0	0	0.0470801	0	0	0.0645372	0.0537583	0.113437	0.0698802	0	0	0	0	0	0	0.0560748	0	0	0.0406755	0.0601183	0.0609719	0	0.0560449	0.0388253	0.179045	0.135013	0.129924	0	0.0642866	0.0711733	0	0	0.0676979	0.255046	0	0	0	0	0	0	0	0	0	0	0.0803837	0	0	0.173234	0
3p12.3	0.365601	0.261356	0.0289582	0.112625	0.143586	0.178631	0.181862	0.383754	0.257893	0.348961	0.151207	0.425355	0.156499	0.0776035	0.134379	0.137963	0.096529	0.0385515	0.200151	0.425245	0.375028	0.308183	0.22407	0.131344	0.110127	0.18685	0.199785	0.239106	0.0790832	0.262665	0.0846052	0.151173	0	0.18302	0.392452	0.0189112	0.0728676	0.292509	0.111646	0.0792205	0.156275	0.317322	0.19638	0.0863908	0.271935	0.0931553	0.436683	0.14651	0.0646715
3p25.3	0.0438903	0.0968956	0.0365024	0.162248	0.241324	0.250187	0.145881	0.131927	0.2709	0	0	0.0357446	0.717346	0.032607	0.0923931	0.260857	0.365031	0	0.898799	0.0466113	0.590914	0.0485589	0.0434531	0.0752556	0.347045	0.209359	0.705135	0.0634523	0	0	0.127976	0.0146582	0.052488	0.0329573	0.104146	0.023838	0.306171	0.397076	0.0469107	0.748945	0.0844234	0.119998	0.225038	0.0217795	0.0311618	0.0587122	0	0.789086	0.0815199
3q12.3	6.69652	9.3972	4.19078	8.37925	4.83031	7.6533	4.91115	7.97171	6.54769	4.73447	7.56835	6.39865	8.47954	5.04886	4.6524	6.12435	15.3711	4.66149	16.7457	10.5795	8.0696	9.59113	6.7775	4.4564	3.19797	9.38909	14.209	5.39174	5.08239	1.52133	7.34635	2.3804	5.4512	7.61732	4.7198	2.14263	5.6889	7.96926	2.24996	9.88073	10.1601	17.8553	8.83868	5.37929	11.133	5.27721	5.47056	6.30249	9.23601
3q13.2	0	0.0437347	0	0.0305133	0	0.0564621	0	0	0.0203789	0	0.0204831	0.0268894	0	0.122645	0.011584	0.0817642	0	0.0365564	0.011862	0	0	0	0.0490324	0	0.0130535	0.0196867	0.113668	0.0835327	0.0187476	0	0.0320907	0	0.0197425	0	0.097932	0.0537976	0.0921287	0	0.0352893	0.0187802	0.0635088	0.03009	0	0.016384	0.023442	0.0220836	0	0.0126298	0
3q21.2	3.36779	1.21597	0.703675	0.84326	0.729744	0.907854	1.32339	2.02792	1.02397	1.64189	0.699864	3.8912	0.488069	1.82412	0.814885	1.62692	1.35678	0.532684	1.37087	2.16709	1.51884	2.05574	1.21544	0.603052	0.878903	1.46401	2.74149	1.11527	3.16515	0.66747	1.16097	0.964076	1.01184	1.24575	2.57849	1.35158	0.50921	1.11496	0.620612	0.962518	1.44664	1.87479	4.04895	0.543341	1.57837	1.53129	3.0443	1.21845	1.04767
3q24	0	0	0	0	0.053034	0	0	0	0.047627	0.0483339	0	0	0	0	0	0	0	0	0	0	0.0415555	0	0	0	0	0.0460092	0.044275	0	0	0	0	0.0515413	0	0	0	0	0	0.0498643	0	0	0	0	0.0395639	0	0	0	0	0	0
3q27.2	0.0329452	0.0145465	0	0	0.067929	0.0187797	0.0469294	0	0.0610034	0.144454	0.0204385	0.0536617	0	0	0.0346763	0.228441	0.0228335	0	0.142034	0	0.354844	0.0364496	0.0489255	0.0790844	0.0911754	0.530382	0.434776	0.0119072	0.0187068	0	0	0.0110029	0	0.0742158	0.0390874	0	0.275784	0.0425794	0.0528186	0	0.0633704	0.0300244	0.253379	0.0163483	0.0233909	0.132213	0	0.0882162	0.0152978
4p16.1a	0.253058	0.209501	0.144692	0.0584669	0.108703	0.2885	0.465611	0.0633873	0.273337	0.118883	0.156991	0.309138	0.297275	0.329003	0.210864	0.0940015	0.153465	0.12258	0.20456	0.319136	0.238492	0.262477	0.172244	0.17356	0.250119	0.188609	0.199649	0.160058	0.233496	0.0994267	0.138351	0.137337	0.416116	0.166269	0.243943	0.188984	0.485454	0.265736	0.135236	0.251894	0.0405633	0.201795	0.421687	0.423812	0.269504	0.105786	0.584631	0.133101	0.220321
4p16.1b	0.0667412	0.221014	0.0693836	0.2313	0.160548	0.285332	0.301057	0.200612	0.288358	0.0627082	0.103512	0.0543545	0.0954469	0.074375	0.199036	0.148751	0.13877	0.0554215	0.179835	0.372114	0.14377	0.0738404	0.115634	0.240316	0.0527729	0.119384	0.210621	0.25328	0.284224	0.0629344	0.0810855	0.111449	0.0798151	0.175406	0.197961	0.144996	0.0232787	0.388163	0	0.265737	0.0855848	0.182473	0.10266	0.198712	0.118464	0.02232	0.132163	0.114885	0.371886
4p16.3a	0	0.0298707	0.0281322	0.0312608	0.0464967	0	0.0642453	0	0.0417562	0.0423759	0	0.165289	0	0.05026	0.0237356	0.0670137	0.0468879	0	0.0729156	0.107769	0.109299	0.0374241	0.066978	0.0231996	0.0802396	0.0403378	0	0.122256	0	0	0	0.067782	0.0809043	0	0.120397	0.110231	0.0943856	0.0437177	0.0723075	0.0384804	0	0	0.034687	0.0671413	0	0	0.0893109	0	0
4p16.3b	0.0353194	0.0311895	0	0.0163205	0	0.040266	0.0167704	0	0	0	0.0219113	0.115057	0.0144315	0	0.0123917	0	0.122395	0	0.114202	0.0187545	0	0	0.0174837	0	0	0.0421187	0.0810622	0	0.0200548	0.199829	0.0171641	0.176936	0.021119	0	0.0628563	0.920779	0.0246381	0.0456478	0.0566248	0.0200897	0	0	0	0.0350527	0	0.0472468	0.0932539	0.0270209	0
4q13.2	0	0	0	0	0	0	0	0	0	0	0	0	0	0	0	0	0	0	0	0	0	0	0	0	0	0	0	0	0	0	0	0	0	0.0411817	0	0	0	0	0	0	0	0	0	0	0	0	0	0	0.101863
4q32.1	0	0	0	0	0.0858135	0	0	0	0	0	0	0	0	0.278277	0	0	0	0	0	0.198897	0.0672402	0	0	0	0	0.22334	0	0	0	0	0	0	0.0746578	0	0	0	0.0870982	0	0	0	0	0.227576	0.0640177	0.0619574	0	0	0	0.0955216	0
4q32.3	0	0.0184729	0.0173977	0.0773303	0.0575098	0.0238488	0	0.0419191	0.0516464	0.052413	0	0	0.017095	0	0.0293575	0	0.0289968	0	0.195403	0.0666475	0.112656	0.0694323	0.0621316	0.0430419	0.115786	0.0498921	0.192046	0.0302425	0.0237562	0	0.0203319	0	0.0250168	0	0.049638	0.0227233	0	0.0270363	0	0	0.0268252	0.0381287	0.0214514	0	0	0	0	0.0320079	0.0582809
4q35.2	0.0207496	0.128263	0.0345138	0.0383521	0	0.16559	0.0591142	0.0831595	0.153685	0	0.0257451	0	0	0	0.0145599	0.0205538	0	0.0689213	0.44728	0.022036	0.692813	0	0.0410857	0.0426934	0	0.12372	0.428605	0.149988	0.117819	0	0.161339	0.180175	0.0248142	0	0	0.0225393	0	0.858156	0.221775	0.0236047	0	0.22692	0.0212777	0	0.176785	0	0.0273926	0.0158744	0.134888
5p12	0	0	0	0.0141965	0.0211155	0	0	0	0	0	0	0	0	0	0	0.0152165	0	0	0.0662263	0	0.0165453	0	0	0.0105356	0.0121464	0	0.0528844	0	0	0	0	0	0	0	0	0	0	0.0595606	0	0	0	0	0	0	0	0	0	0.0235044	0
5p13.3	0.0332642	0.0293746	0	0.215191	0.137173	0.189615	0.0157946	0.0666575	0.184782	0	0.0206363	0.0812717	0.0135918	0.0247126	0	0.280078	0	0	0.215113	0.0353264	0.591161	0	0.148197	0.114071	0.184116	0.317343	1.03066	0.0120225	0.0377757	0.0418224	0.0646615	0.111094	0.0397802	0	0.0789316	0	0.371271	0.107479	0.0888831	0.0567619	0	0.0909452	0.0852771	0.033013	0.0472346	0	0.0219569	0.407178	0.0463375
5q33.2	0.0196061	0.0173136	0.0652235	0.0181193	0.107801	0.0670561	0.0372376	0	0	0.0245618	0	0.0319347	0.0320443	0	0.027515	0.0194211	0.163062	0	0.0845261	0.0832863	0.0211172	0.0216916	0.0388215	0.0672344	0.0775136	0.0467609	0.0449983	0.0283445	0.0890609	0.0246504	0.0381119	0.0785751	0	0.0294445	0.0465228	0.0212972	0	0.050679	0.0628659	0.0223039	0.0502833	0.0357358	0	0.136207	0.0278404	0.0524542	0.051766	0.0299991	0.145662
5q33.3	0.0494179	0	0.0136998	0	0.022643	0.0187797	0	0	0.386355	0	0.0613154	0	0.0134615	0	0	0.0979033	0.0228335	0.0182384	0.0355085	0	0.0887111	0	0	0	0	0.176794	0	0.0238145	0	0	0.0960623	0	0.0196994	0.0247386	0.0390874	0	0	0	0	0.0374785	0.0633704	0.0300244	0.0337838	0.0326965	0	0.0220355	0	0	0.198871
6p11.2	0	0	0	0	0	0	0	0	0	0	0	0	0	0	0	0	0	0	0	0	0	0	0	0	0	0	0	0	0	0	0	0	0	0	0	0	0	0	0	0	0	0	0	0	0	0	0	0	0
6p21.1	0.060736	0.0268171	0.0126281	0	0.0208717	0.0865529	0.0432582	0.0304269	0	0	0.0376792	0.0247319	0.0868588	0.0451219	0	0.0752037	0.0420945	0.0336232	0.0109102	0.0322507	0.0490628	0.0167991	0.0150327	0.010414	0	0.0181071	0.0174245	0.0219515	0.189677	0.0190906	0.0737896	0.0202842	0.0726335	0.0912134	0.0360297	0.0164937	0.0635524	0.0392485	0.0162289	0.15546	0	0.110703	0.0467115	0.0150694	0.021561	0.0203116	0	0.0348494	0.0423031
6p22.1	0	0	0	0	0	0	0	0	0	0	0	0	0	0	0	0	0	0	0	0	0.0157075	0.0161348	0	0	0	0	0.0167355	0	0	0	0.0141743	0	0	0	0	0	0	0	0	0	0	0	0	0	0	0	0	0	0
6q14.1	0.166816	0.014731	0	0.0308331	0	0.019018	0.079208	0.066856	0	0	0.0413956	0.108685	0	0	0	0	0.115616	0.221637	0	0.0354316	0	0.276841	0	0	0.197855	0.059679	0	0	0.0189441	0	0	0	0.0797975	0.175367	0.0989584	0	0	0	0	0	0	0	0	0.0165557	0.142126	0	0.110111	0.0893355	0
6q25.1	0.37466	0.567174	0.267082	0.148392	0.294287	0.366114	0.203311	0.214507	0.330354	0.536412	0.996131	0.261537	0.48113	0.0795264	0.11267	0.212072	0.370953	0.17778	0.192291	0.51157	0.403537	0.355297	0.105979	0.256961	0.296247	0.127653	0.921311	0.270823	0.182346	0.740227	0.312126	2.39529	0.51206	0.0803808	0.381009	0.232558	0.298693	1.03762	1.31574	1.40042	0.549076	0.780444	0.439082	0.212475	0.380009	0.143195	0.706584	0.204737	0.298233
7p22.1a	0.526837	0.549822	0.172607	0.663933	0.416953	0.182007	0.742881	0.86377	0.591226	0.320001	0.316933	0.442062	0.352254	0.379537	0.459299	0.806521	0.597497	0.141408	0.435908	0.440817	0.82537	0.529888	0.22128	0.514624	0.504939	1.69439	3.81067	0.403904	0.398861	0.0602166	0.682738	0.0959727	0.610947	0.719277	0.719765	1.07519	0.623656	0.1857	0.0853169	0.127131	0.675583	0.960259	0.507505	0.285196	0.906789	0.854243	0.316139	0.683971	0.0148261
7p22.1b	0.0319329	0.0422985	0.0398366	0.280357	0.0877889	0.0910131	0.106137	0.0959846	0.0591289	0	0.0198104	0.0780191	0.0391435	0	0.056018	0.0474474	0.110659	0.0353558	0.0917797	0.101738	0.017197	0.0353296	0.0474221	0.0657037	0.0504993	0.114241	0.201547	0.0692481	0.145056	0.0200743	0.108629	0.0319943	0.0572823	0.119892	0.0757727	0.0520308	0.0445516	0.0206355	0	0.0181634	0.122846	0.203713	0.11461	0.0475377	0.0906884	0.149508	0.0210781	0.0366452	0
7q11.21	0.224419	0.0495444	0.0933216	0.05185	0	0.127925	0.0532795	0	0	0	0	0	0.0916979	0.0833625	0.118105	0.166726	0	0	0.161253	0.0595829	0.0604289	0	0.111092	0.192398	0.0887251	0.133811	0.257534	0.0811106	0	0	0.163591	0.0749501	0.738045	0	0.266259	0.0609439	0.313101	0.145023	0.719587	0.191474	0.0719452	0.306784	0.172598	0	0.159336	0	0.2222	0.128768	0
7q22.2	0.0926295	0	0.0256792	0	0.0848847	0.0704018	0	0	0	0	0.0766202	0	0.0252324	0	0	0.0917556	0.0427994	0	0.133115	0	0.0997688	0	0.0611378	0.0423534	0	0.110462	0	0	0	0.0776409	0.0600201	0.0206239	0	0	0.036633	0	0.0430778	0.0798114	0.0990038	0.1405	0	0	0.0633249	0	0.0438442	0.0413035	0	0.0236219	0
7q34	0.243042	0.37559	0.0252664	0.168458	0.334081	0.692702	0.201953	0.182635	0.337523	0.152237	0.301555	0.197935	0.173787	0.18056	0.127906	0.240749	0.463226	0.50455	0.349268	0.322636	0.0327217	0.235282	0.210543	0.104182	0.216197	0.289829	0.244042	0.153722	0.103502	0.0763929	0.147638	0.385555	0.54497	0.228125	0.504618	0.264005	0.0847706	0.353378	0.487062	0.172802	0.0779154	0.221494	0.062307	0.150754	0.215697	0.284477	0.360958	0.278907	0.253921
8p22	0.051912	0	0.0143913	0.0639669	0.0475716	0.0986375	0	0.0693503	0.0640822	0	0.04294	0.028185	0.0424226	0	0.0121421	0.0857036	0.0239859	0.0574765	0.0373006	0.073507	0.0186377	0	0.0342632	0.130548	0.0273648	0.0825407	0.0794294	0.112574	0	0.043512	0.117729	0.0346745	0.0827746	0.0259871	0.0615902	0.131576	0.0241419	0	0.0369895	0.177165	0.0221896	0.0630795	0	0.0343467	0	0.0462951	0.0228439	0.0529534	0.0482095
8p23.1a	0.0639198	0	0	0.162449	0.0658974	0	0.0758763	0	0.0197263	0.0200191	0	0.0260284	0.0652943	0.0712308	0.0448523	0.316584	0.0443011	0.0353857	0	0	0.499135	0.0707189	0.063283	0.0328796	0.0758129	0.0190562	0.513462	0.0231022	0.0544418	0	0.0465946	0.0213475	0.0382205	0	0.0758368	0.0347165	0.28983	0	0	0	0.184425	0.0291264	0.0983202	0.0158593	0.0453826	0.106882	0.021096	0.0978032	0
8p23.1b	0.147514	0	0	0	0	0	0	0	0	0	0	0	0	0.219182	0.10351	0	0	0	0	0	0	0	0.146045	0	0	0	0.169282	0	0	0.185467	0.143375	0.0985319	0	0	0	0	0	0	0	0	0	0	0.151269	0	0	0	0	0	0
8p23.1c	0.301547	0.294318	0.395983	0.0293347	0	0.560905	0.467223	0.190821	0.0391834	0.119295	0.0787676	0.129254	0.285335	0.117908	0.0445462	0.125769	0.197995	0	0.330711	0.286532	0.102565	0.158032	0.251405	0.0544255	0.188239	0.0757049	0.163915	0.160612	0.252328	0.0399084	0.123404	0.137812	0.0759194	0.357524	0.433086	0.241358	0.464993	0.266657	0.0508892	0.072219	0.203519	0.37606	0.471972	0.110258	0.338047	0.0849222	0.167616	0.157846	0.0736948
8p23.1d	0.0635637	0.0140328	0.0132161	0.117487	0	0.0362331	0.0301815	0	0.21578	0	0.0394335	0.0258834	0.0129861	0.0236113	0	0	0.0660816	0	0.0228364	0.0506283	0	0.0175812	0.0314652	0.0217976	0.0251302	0.0189501	0.0364716	0	0.180462	0.0399588	0.015445	0.0424573	0.0190038	0	0.0188536	0.0517847	0.0221704	0	0	0.0180775	0.0407551	0.0289642	0.0488863	0.0315419	0.0676947	0.0425146	0.0419569	0.0121573	0
8q11.1	0.0188743	0	0	0	0.0518887	0	0	0.0378219	0	0	0	0	0	0	0	0.0373925	0	0	0	0	0	0	0	0	0	0	0	0	0	0	0.0183447	0.0126071	0	0	0.0223932	0	0	0	0	0	0	0.034402	0	0	0	0	0	0	0
8q24.3a	0	0	0	0.135798	0.134655	0.223361	0.0465139	0.0981508	0.0604633	0.122721	0	0	0	0	0	0.242591	0	0	0.211165	0.0520169	0.316532	0	0.0484923	0.0671864	0.154917	0	0.281039	0	0	0	0.0476059	0	0	0.147117	0	0	0.0683355	0	0	0	0	0	0	0.0486106	0	0.065521	0	0.149889	0
8q24.3b	22.4114	4.92565	3.29217	1.81067	11.6795	3.23652	2.46813	1.20187	1.65352	1.62797	0.818584	2.11665	2.36898	1.99026	8.99231	4.2182	70.528	29.0416	3.27527	2.48412	11.8863	3.2736	7.28389	1.60428	1.05915	2.00265	7.63983	2.37004	7.71932	0.804353	1.90427	1.16179	0.215178	6.69547	15.6787	6.51503	17.5166	3.204	0.470099	2.06964	2.05096	7.39728	14.1664	2.57939	1.39105	2.08602	2.71847	2.4778	59.5426
8q24.3c	0.606469	0.761051	0.159279	0.678472	0.504573	0.764187	0.742646	0.671609	0.827455	0.519837	0.237625	0.753866	0.156508	0.308276	0.425557	0.426846	0.309715	0.212045	0.67659	0.983049	0.275036	0.653321	0.521423	0.284596	0.302868	0.513867	0.769218	0.62297	0.543729	0.200658	0.372285	0.447731	0.458065	0.479366	0.984629	0.554761	0.333996	0.144388	0.289986	0.653607	0.757232	0.872687	0.458246	0.348463	0.702539	0.576431	0.758492	0.280828	0.533571
9q34.11	0.167514	0.166417	0.087073	0.212864	0.0287828	0.0238719	0.238618	0.0419598	0.180938	0.0262319	0.0519609	0.272849	0.188228	0.311123	0.191009	0.062225	0.0870747	0.0463675	0.346049	0.333561	0.0902124	0.162166	0.0621919	0.129251	0.115898	0.224732	0.168203	0.0908156	0.142675	0.052653	0.386681	0.0139863	0.375615	0.157233	0.0496861	0.159217	0.146068	0.0811875	0.0447603	0.0952819	0.0268512	0.457988	0.214722	0.145468	0.416268	0.0560209	0.442288	0.032039	0.272241
9q34.3	0	0	0	0	0	0.018218	0.0151753	0	0	0	0.0198272	0	0.0130589	0	0	0	0.0664517	0	0	0	0	0	0	0	0	0	0.0183379	0	0	0	0	0	0.0191102	0	0	0	0	0.020653	0	0.0363576	0	0	0	0	0	0	0	0.0122254	0
Xq12	0	0	0	0	0	0	0	0	0	0.0923102	0	0	0	0	0	0	0	0	0	0	0	0	0	0	0	0	0	0	0	0	0	0	0	0	0	0	0	0	0	0	0	0	0.0755609	0	0	0	0	0	0
Xq21.33	0	0	0	0	0	0	0	0	0	0	0	0	0	0	0	0	0	0	0	0	0	0	0	0	0	0	0	0	0	0	0	0	0	0	0.0378743	0	0	0	0	0	0	0	0	0	0	0	0	0	0
Xq28a	0	0	0	0	0	0	0	0	0	0	0	0	0	0	0	0	0	0	0	0	0	0	0	0	0	0	0	0	0	0	0	0	0	0	0	0	0	0	0	0	0	0	0	0	0	0	0	0	0
Xq28b	0	0	0	0.0190454	0	0.0469889	0	0	0.0254396	0	0	0	0	0	0	0.0204137	0	0	0	0	0.0221965	0.0456005	0	0	0	0.0245754	0.118246	0	0.0234032	0	0	0.0137652	0	0	0	0	0	0	0	0	0	0	0.0211327	0	0	0	0	0.0157662	0
Yp11.2	0	0	0	0	0	0	0.020681	0	0	0	0	0	0	0	0	0	0	0	0.015648	0	0	0	0	0	0	0	0	0	0	0.0273806	0	0	0	0	0	0.023656	0	0.0281461	0	0	0	0	0	0.0216133	0.0309239	0	0	0	0.0202244
Yq11.23a	0	0	0	0	0	0	0	0	0	0	0	0	0	0	0	0	0	0	0	0	0	0	0	0	0	0	0	0	0	0	0	0	0	0	0	0	0	0	0	0	0	0	0	0	0	0	0	0	0
Yq11.23b	0	0	0	0	0	0	0.0448854	0	0	0	0	0	0	0	0	0	0	0	0	0	0	0	0	0	0	0	0	0	0	0	0	0	0	0	0	0	0	0	0	0	0	0	0	0	0	0	0	0	0
Donor Mean	0.55713	0.35715	0.211979	0.298	0.314947	0.421793	0.326682	0.298148	0.296458	0.255003	0.243968	0.369793	0.302912	0.260642	0.285974	0.401831	1.19502	0.436756	0.589848	0.410472	0.565071	0.353752	0.298953	0.209952	0.225379	0.411745	0.693277	0.25535	0.44536	0.125426	0.293981	0.278405	0.283281	0.33728	0.496954	0.395246	0.485667	0.343506	0.208326	0.358123	0.33251	0.672567	0.697886	0.235105	0.379533	0.311999	0.314666	0.294639	0.969589
Donor SD	2.51353	1.26824	0.687623	0.993974	1.33679	1.22456	0.871487	0.972298	0.867586	0.751478	0.902983	1.06223	1.06677	0.853764	1.0992	1.14964	7.53926	3.05786	2.14499	1.37725	1.70735	1.20914	1.09384	0.632796	0.597538	1.25568	1.9161	0.762158	1.57301	0.307096	1.00751	1.03021	0.920019	1.12795	1.82243	1.60239	2.00776	1.12024	0.475521	1.25993	1.20124	2.42769	2.4651	0.820442	1.35605	0.983544	0.868278	0.808442	6.28806
Donor Total>1	45.1467	26.2697	14.9842	19.1477	21.7014	29.3416	22.375	21.4787	19.0597	18.3152	15.894	27.5654	21.0243	18.7085	20.5517	26.6742	102.889	34.8704	44.0036	28.9781	39.688	25.6856	22.5584	12.3378	13.8593	28.0089	50.0638	18.6623	36.3039	4.42081	20.9483	18.8527	18.7825	24.1169	37.6189	29.5664	34.5244	25.0298	13.013	25.5392	24.1596	52.4862	57.9459	15.3469	28.0654	23.0176	20.947	18.1374	83.6541
GAPDH	1255.02	777.328	784.737	963.321	1143.05	891.837	918.237	891.804	1477.5	915.699	874.102	931.332	833.625	793.315	921.421	1371.99	556.284	908.409	663.95	817.265	1264.53	1068.4	1241.01	861.995	863.201	980.345	699.979	1076.4	1142.8	1366.99	1931.86	1095.36	1528.29	929.324	1884.59	2760.87	631.741	579.101	751.01	1130.16	875.314	918.163	842.029	1023.43	1190.55	894.736	789.341	1258.68	982.037
ACTB	3366.13	3348.41	4728.54	3879.41	4847.65	3115.42	4931.14	4700.56	3345.23	2492.36	3653.62	3198.78	5480.42	3866.9	3487.55	4098.93	2411.66	4061.13	4188.28	2795.77	3891.68	3308.47	3600.49	4585.47	3587.04	3886.25	5075.13	4722.51	3472.89	4937.33	5916.46	2481.99	3660.98	3992.68	4856.39	4484.51	2906.72	1838.3	2370.33	3536.44	4322.53	5830.21	3690.92	4232.28	4318.83	2602.43	2857.98	5879.65	3324.94
[truncated: 160 more columns]

## Sheet: Artery_Aorta_TPM_HML2
	3	6	8	10	12	14	15	16	19	22	22	23	24	30	33	37	38	41	48	59	60	64	65	68	71	73	75	79	80	83	87	88	89	100	104	105	107	109	111	116	117	128	129	130	133	137	140	141	144
10p12.1	0	0	0	0	0	0	0	0	0	0	0	0	0	0	0	0	0	0	0	0	0	0	0	0	0	0	0	0	0	0	0	0	0	0	0	0	0	0	0	0	0	0	0	0	0	0	0	0	0
10p14	0	0	0.0510971	0	0.0145411	0.0867851	0.0261235	0.154276	0.0136232	0.167465	0.0595018	0	0	0	0.0197469	0	0.154341	0.059125	0	0.0325851	0	0	0	0	0.0716777	0.0170314	0	0	0	0.0247758	0	0.0436951	0	0	0.0190492	0	0.0308045	0.101655	0.0218567	0.0255909	0.0676947	0.0389897	0	0.047297	0.0447108	0	0.0916381	0	0.12896
10q24.2	0.138989	0.0252009	0.0269034	0	0.0153122	0.0913872	0	0	0	0.0587819	0.0626571	0.0856643	0.0129373	0	0.020794	0	0.0541753	0.0207535	0	0.0343131	0.014814	0	0.105952	0.027266	0.0754787	0	0	0.024796	0.0196711	0	0.0198674	0.0230061	0.107699	0.0468425	0	0	0.016219	0.107046	0.0230158	0	0.0237615	0.102643	0.0195189	0.0498051	0.0706226	0	0	0.021902	0.0193998
11p15.4	0.0173306	0.0565617	0.140893	0.0837858	0.0801901	0.0683706	0.0617415	0.39935	0.0429302	0.131932	0.0625019	0.064089	0.0483945	0.0207415	0.155569	0.0230859	0.0810616	0.0776327	0.115681	0.025671	0.055415	0.0877365	0.0951206	0.142792	0.131761	0.0805057	0.024267	0.0742038	0.117734	0.0390375	0.0891817	0.103271	0.067145	0.262837	0.165079	0.0644847	0.0849389	0.120128	0.103314	0.0806437	0.106662	0.0767918	0.146029	0.0372613	0.0352238	0.126363	0.144388	0.147472	0.130624
11q12.1	0	0.0313346	0	0	0	0	0.0342042	0	0	0.109633	0.0519381	0.0355047	0	0	0	0	0.0336805	0.0516093	0	0	0	0	0.0790438	0	0.0625663	0	0	0	0	0	0	0.0572111	0	0.0291218	0	0	0	0.0332748	0	0	0.0886344	0.127626	0	0.0928907	0.117082	0	0.119984	0	0
11q12.3	0.068038	0.0246728	0.171207	0.2467	0.0824522	0.104384	0.0403984	0.0113609	0.0210674	0.0431624	0.0715678	0.0279563	0.0253322	0.0950002	0.0101791	0	0.14586	0.172707	0.248701	0.0419924	0	0.0344444	0.0518657	0.0400417	0.0492645	0.0438967	0.0317565	0.0242763	0.0192588	0.0383142	0.019451	0.0900958	0.00878679	0.0458608	0.0196389	0	0.0714559	0.0131002	0.0676002	0.0527664	0.0814222	0.0552706	0.0477746	0.0487613	0.046095	0.118116	0.0236188	0.0428859	0.113959
11q22.1	0.122442	0.0380584	0.0406293	0.105706	0.046249	0.0230021	0	0	0.0974911	0.0665791	0.0157707	0.194055	0	0	0.0942092	0.279607	0.306807	0.0156709	0.033359	0.0129549	0.178977	0.0708418	0.19201	0.0617654	0	0.0812542	0.0367389	0.0936171	0.074268	0.0591006	0.0900109	0.0173719	0.0406615	0.0884268	0.060587	0.0325421	0.0734817	0.343527	0	0.101742	0.16148	0.0465034	0.0442161	0.0564116	0	0	0.0910814	0.0661527	0.0292975
11q23.3	0.0723044	0	0.0209934	0	0.0119485	0.0237706	0	0.0905497	0.0111943	0.045869	0.0977858	0	0	0	0.0649045	0	0.0422744	0	0	0.0133877	0	0.0366043	0.0330708	0	0.0196327	0	0	0.0580469	0	0.0203584	0.015503	0.197475	0.0560267	0	0.0156528	0	0	0.0835303	0.0179598	0.0420564	0.0185417	0.016019	0.0152311	0.0388642	0	0.0188284	0.0188249	0	0.0605526
12p11.1	0	0	0	0	0	0	0	0	0.0106115	0	0	0	0	0	0	0	0	0	0	0	0	0	0	0	0	0	0	0	0	0	0	0	0	0	0	0	0	0	0	0	0	0	0	0	0	0.0178482	0	0	0
12q13.2	0	0	0	0	0	0	0	0	0	0	0	0	0	0.204693	0	0	0	0	0	0	0	0	0	0	0	0	0	0	0	0	0	0	0	0	0	0	0	0	0	0	0	0	0	0.183862	0	0	0	0	0
12q14.1	0.0175084	0.0190473	0.020334	0.0211613	0	0.046048	0.0207916	0	0	0.0444283	0.0315715	0	0.0293346	0	0	0.0233228	0.0204733	0	0	0	0.0223934	0.0354546	0.0160161	0	0	0	0	0	0.0446032	0	0	0.0173884	0.0407002	0	0	0	0	0.0606801	0	0	0	0.0155159	0	0	0	0	0.109402	0.0165539	0.0146627
12q24.11	0	0	0	0	0.221532	0	0	0	0	0	0	0	0	0	0	0	0.130631	0	0	0	0	0	0	0	0	0	0	0.11958	0	0.125818	0	0.110948	0	0	0	0	0	0.129058	0	0	0	0	0	0	0	0	0	0	0
12q24.33	1.59721	1.52789	3.19824	1.66418	0.946557	2.06416	1.34079	1.82092	0.494564	1.01325	1.01798	2.47803	0.292214	1.68086	1.90342	1.1005	2.1253	1.30759	2.07449	1.22373	0.774873	0.669179	3.0481	1.45861	1.5852	1.34319	1.1568	1.06118	0.631389	1.11654	0.991961	2.57085	0.960233	3.28547	1.55001	0.589176	0.751959	1.1771	2.46248	1.82602	1.77959	2.15978	1.64748	1.95386	1.17538	1.40553	2.32298	0.546774	3.02116
14q11.2	0.0947134	0.103038	0.0549995	0	0	0.435928	0.112475	0.0474454	0.0879818	0.12017	0.0426974	0.116751	0	0	0.21255	0.0630835	0.110753	0.0424271	0.0451577	0.0701474	0.0605697	0.0958978	0	0	0.205739	0.109993	0.0331554	0.202766	0.0804287	0.106672	0.0406156	0.188129	0	0.335167	0.246048	0.0440519	0.331571	0.164128	0	0.165272	0.0485765	0.125902	0.0798065	0.152728	0.288753	0.0493277	0.0986368	0.134325	0.0793194
14q32.33	0	0	0	0	0	0	0	0	0	0	0	0	0	0	0.0515845	0	0	0	0	0	0	0	0	0	0	0	0	0	0	0	0	0	0	0	0	0	0.201175	0.0663879	0	0	0	0	0	0	0	0	0	0	0.0481258
15q25.2	0.0990186	0.107722	0.287497	0	0.26181	0.130212	0.235174	0.297612	0.0613207	0	0.133915	0	0	0.118507	0.399981	0.197853	0.115787	0.0887111	0.0944206	0	0	0.250642	0.181158	0.291372	0.161318	0.153324	0.0346625	0.264978	0.0420423	0.0557603	0.127385	0.344191	0.268544	0.350402	0.342976	0.0921085	0.138657	0.28598	0.245954	0	0	0.0877502	0.166868	0.0532233	0.201252	0.20628	0.10312	0	0.829248
16p11.2	0	0	0	0	0.0410182	0.163204	0	0	0	0	0.111897	0	0	0	0	0	0	0	0	0	0	0.0628296	0.0567646	0	0	0	0	0	0.0526947	0	0	0	0	0	0	0	0	0	0	0.0721879	0	0.0549919	0	0	0	0	0	0	0.0519679
16p13.3	0.110299	0.119994	0.2562	0.133312	0.218727	0.290093	0.130983	0.331517	0	0	0.298341	0.135963	0	0	0	0	0	0.0988175	0.42071	0	0.211611	0	0.100898	0.259653	0.119797	0.0853954	0	0	0	0	0.189197	0.109544	0.170936	0.446081	0.191025	0	0.0772267	0	0	0.256625	0	0.146621	0.0929392	0.118573	0.224179	0	0.229736	0	0
17p13.1	0	0.0262476	0	0	0.0159482	0.0317276	0	0	0.0149414	0.0306117	0.0217531	0	0	0	0.0433154	0	0.0846381	0	0.0230066	0	0	0	0.044141	0	0	0.0186795	0	0	0.102441	0	0	0.0239616	0.0373906	0.0731821	0	0	0.0168926	0	0	0	0	0	0	0.0518737	0	0.0502622	0.100505	0	0.040411
19p12a	0	0	0	0	0.0108224	0	0	0	0.0101393	0	0	0	0	0	0	0	0	0	0	0	0	0	0	0	0	0	0	0	0	0	0	0	0	0	0	0	0	0	0.0162672	0	0	0	0.0137957	0	0	0	0	0	0.0137115
19p12b	0	0	0	0	0	0	0	0	0	0	0	0	0	0	0	0	0	0	0	0	0	0	0	0	0	0	0	0	0	0	0	0	0	0	0	0	0	0	0	0	0	0	0	0	0	0	0	0	0
19p12c	0	0	0	0	0.0812206	0	0	0.0492412	0.045656	0.0311796	0	0.0302925	0.0137246	0	0.0220595	0.0327356	0.0287362	0	0	0	0.0314312	0.0497638	0.02248	0	0.0533815	0	0	0	0	0	0	0.0244062	0	0	0	0.0228597	0	0.0567801	0	0	0	0.065334	0	0	0.0249735	0	0.127963	0	0.0617413
19p12d	0	0	0	0	0	0	0	0	0	0	0	0	0	0	0	0	0	0	0	0	0.0128724	0	0	0	0	0	0	0	0	0	0	0	0	0	0	0	0	0	0	0	0	0	0	0	0	0	0	0	0
19p12e	0	0	0	0	0.0120194	0	0	0	0	0	0	0	0	0	0	0	0	0	0	0	0	0	0	0	0	0	0	0	0	0	0	0	0	0	0	0	0	0	0	0	0	0	0	0	0	0	0	0	0
19p13.3	0	0	0	0	0	0	0	0	0	0	0.117443	0.0802836	0	0	0.116928	0.0867585	0	0	0	0	0.0416506	0.0659439	0.119157	0	0	0	0	0	0	0	0	0	0	0.0658504	0	0	0	0.0752414	0.129421	0	0	0.0865765	0	0	0	0	0.0678273	0	0.0545438
19q11	0	0.0406434	0.0216945	0	0	0.0982578	0	0	0.0347043	0.0237005	0.0336839	0	0.0104324	0	0.0503041	0	0.0218431	0	0	0.0138348	0	0.0378268	0.0341753	0.153908	0.0202883	0	0.0523125	0	0	0.0210383	0.0160208	0.0371036	0	0	0	0	0.0130788	0.04316	0.0742384	0	0	0.024831	0.0157398	0.0200811	0	0.0194573	0	0	0.156437
19q13.12b	1.16554	1.64649	2.36383	1.53487	1.72486	1.6471	1.92123	1.77773	0.840306	1.65538	1.39593	1.95139	0.340043	0.895257	1.85827	2.89666	1.48497	1.23124	2.75367	1.39148	2.28061	2.04319	2.88033	1.78141	1.68158	1.58927	1.23012	1.71314	0.561353	1.92007	1.83514	2.33239	1.76585	3.02526	1.41602	1.14893	1.1571	1.24602	3.12844	1.96301	1.96286	1.7806	1.84693	1.85141	1.44964	1.63082	2.15589	1.18424	3.61304
19q13.41	0	0.0417214	0.0445398	0.0463519	0.0760505	0.100864	0.0455422	0	0.0237499	0	0	0.0472738	0	0	0.0344255	0	0	0	0	0	0	0	0	0	0	0	0	0	0	0.0431926	0	0	0	0	0	0	0	0.0443048	0	0	0.0393383	0.0339862	0.0646291	0	0	0.0399467	0	0	0
19q13.42	0.0581317	0.158103	0.20254	0.0702603	0.13449	0.114667	0.0690329	0.0582405	0.18	0.295024	0.104824	0.179144	0.0486987	0.139146	0.0782734	0.154874	0.033988	0.0520804	0.110865	0.107635	0.0557633	0.0588586	0.212708	0.0684234	0.220981	0.0450065	0.0813984	0	0	0.130943	0.0249284	0.0866001	0.135134	0.146938	0.125846	0	0.122104	0.201472	0.144394	0.0676254	0.208702	0.14167	0.0979648	0.187477	0.118151	0.211929	0.0302699	0	0.340784
1p31.1a	0.129911	0	0.211229	0.0314032	0.103048	0.170837	0.215982	0.364433	0.112633	0.098897	0.0937038	0.0320278	0.174129	0.0310959	0.0466463	0.173054	0.0911466	0.0465552	0.247758	0	0.116311	0.131536	0.0475354	0.244658	0.169318	0.362086	0.109144	0.0556237	0.0220636	0.0585256	0.111419	0.0516085	0	0.13135	0.0899962	0.0241691	0	0.24013	0.206521	0.120902	0.0266515	0.0575637	0.175144	0.0279314	0.13202	0	0.297644	0.245659	0.32639
1p31.1b	0	0	0	0	0	0	0	0	0	0	0.154205	0	0	0	0	0	0	0	0	0	0	0	0	0	0	0	0	0	0	0	0	0.16986	0	0	0	0	0	0	0	0	0	0	0	0	0	0	0	0	0
1p34.3	0	0	0	0	0	0	0	0	0	0	0	0	0	0	0.120044	0.178142	0	0	0	0	0	0	0	0	0	0	0	0	0	0	0	0	0	0	0	0	0	0	0	0	0	0	0	0	0	0	0	0	0
1p36.21a	0	0	0	0	0	0	0	0	0	0	0	0	0	0	0	0	0	0	0	0	0	0	0	0	0	0	0	0	0	0	0	0	0	0	0	0	0	0	0	0	0	0	0	0	0	0	0	0	0
1p36.21c	0	0	0	0	0	0	0	0	0	0	0	0	0	0	0	0	0	0	0	0	0	0	0.0161252	0	0	0	0	0	0	0.0198533	0	0	0	0.0178228	0	0	0	0	0	0	0.0180817	0	0	0.01895	0	0	0	0	0
1q21.3	1.9908	2.69259	14.1225	2.2761	2.02726	4.81138	3.70592	10.5117	5.29801	3.20854	3.7839	2.38769	0.661091	1.03032	3.5258	2.58025	2.26501	1.92818	5.90029	7.57145	3.40647	2.66943	4.77428	6.77643	3.38944	5.16546	3.1643	4.49234	1.50778	5.0903	3.96858	8.443	6.71246	5.92971	5.73083	3.30334	2.33568	1.92693	7.53774	5.44555	3.8082	4.45829	9.88346	5.55279	4.31962	8.46276	7.34047	2.13663	15.5458
1q22	3.91397	6.29869	2.84888	2.74679	4.41132	7.18679	4.64794	3.52375	2.64726	5.6296	4.04927	2.00101	1.11813	2.13707	2.18575	5.5982	8.563	1.95526	3.23345	2.19079	6.09026	4.74819	3.86086	4.03369	4.23141	3.11404	1.37644	2.41335	3.06328	1.72669	7.00756	5.21273	4.34659	6.40097	2.6708	1.87914	4.50839	11.252	5.48372	0.818313	5.49489	2.34168	1.82375	5.50669	2.51114	2.29206	3.94461	4.36569	6.94838
1q23.3	0.161416	0.0390231	0.0833185	0.0216771	0.0592767	0.212267	0.0212984	0.0539061	0.0333208	0.227556	0.0970231	0.0442164	0.0500827	0.04293	0.0321991	0.0716737	0.188751	0.0321363	0.0342046	0.0265665	0.0458784	0.0181594	0.131252	0.0422207	0.175316	0.0277713	0.0125567	0	0.0761507	0.0605988	0.0615284	0.178122	0.0416923	0	0.0465921	0.033367	0.0376722	0.580152	0	0	0.0919854	0.150994	0	0.134964	0.0182263	0.0186816	0.298849	0.0169574	0.0901204
1q24.1	0	0	0	0	0	0	0	0	0	0	0	0	0	0	0	0	0	0	0	0	0	0	0	0	0	0	0	0	0	0	0	0	0	0	0	0	0	0	0	0	0	0.0129724	0	0	0	0	0	0	0
1q32.2	0.356552	0.129297	0.138032	0	0.0785618	0.312584	1.31729	0.0396911	0.122671	0.502649	0.357191	0.0488349	0.730143	0.379312	0.355623	0.15832	0.324281	0	8.23545	0.117366	0.63338	0.200562	0.0724805	0.0932614	0.559369	0.184032	0.33284	0.0848132	0.168209	0	0.305798	0.4328	0.0306981	0.080111	0.0686116	0	0.776665	3.15798	0.078724	0.138261	0.60956	0.193097	0.166908	0.681421	1.36884	0.247595	0.123774	0.0374572	0.431312
1q43	0	0	0	0.0918739	0	0	0	0	0	0	0	0	0	0	0	0	0	0	0	0	0	0	0	0	0	0	0	0	0	0	0	0	0	0	0	0	0	0	0	0	0	0	0	0	0	0	0	0	0
20q11.22	0.292143	0.52347	1.03783	3.07401	0.727003	1.10733	0.571409	0.92972	0.340554	0.741327	0.929646	1.16509	0.412694	1.85104	1.03355	0.61808	1.2258	0.954552	1.27818	0.420011	0.230786	1.09619	1.05325	0.606819	0.765252	0.585411	0.770015	0.754194	0.248082	0.445157	0.471637	1.1947	0.37285	1.37263	0.595242	0.383655	0.62567	0.436766	0.71712	0.559759	0.969513	1.0965	0.854329	0.775908	0.838264	0.823405	0.859043	0.389953	0.359794
21q21.1	0	0	0	0.0497393	0	0.0811763	0	0.0412302	0	0.026107	0.0185521	0	0.0344752	0	0	0	0	0	0	0	0	0	0	0.0726584	0	0.0159307	0	0.0220255	0	0	0.0176475	0.0817424	0	0.166435	0.160362	0	0.0432205	0	0	0	0	0.0364699	0	0	0.0627318	0	0.0214289	0	0
22q11.21	0	0.118494	0.0210831	0	0	0.119361	0	0	0.0449685	0	0	0	0.0304153	0	0.0488865	0.0725461	0.0636827	0.0325274	0	0.0403348	0.0116092	0	0	0.0213673	0.0985831	0.0281093	0.0381287	0.0194317	0	0	0.0155693	0.234377	0	0	0	0.0337731	0	0	0.0360732	0.0422362	0	0.00804377	0.0152963	0.136606	0	0	0.0189054	0	0.0152029
22q11.23	0.018644	0.0202828	0.0649589	0.0450679	0	0.122587	0.0221403	0.0373579	0.0230919	0.0946204	0.0336194	0	0.0728872	0	0.0334719	0	0	0	0	0.0276166	0.0834607	0.0566316	0.0170549	0.0658344	0.0202495	0.0577381	0	0.0598707	0.0158321	0.020998	0.159901	0.0185163	0.0144468	0.263906	0.0484338	0	0.0261075	0.0215387	0.0185241	0.0216889	0.0191243	0.0743505	0.0628387	0.0200426	0.0947334	0.25246	0.0194163	0	0.0156138
2q21.1	0	0	0	0.0749163	0	0	0	0	0.0767714	0	0	0	0	0	0.0556402	0.0825683	0	0	0	0	0	0	0	0.0729576	0	0	0.130189	0	0	0	0	0	0.0480296	0	0	0.0576584	0.0433985	0	0	0	0	0.0274651	0.0522283	0	0	0	0.0645515	0	0
3p12.3	0.28594	0.311073	0.376365	0.368638	0.0756039	0.12534	0.113187	0.324672	0.0472208	0.314421	0.206245	0.516958	0.0745237	0.0684432	0.290899	0.177752	0.0668724	0.222018	0.781631	0.451787	0.512008	0.55973	0.453385	0.426313	0.538308	0.132827	0.347	0.224455	0.080938	0.450859	0.310633	0.416505	0.0590845	0.655305	0.28062	0.124126	0.293631	0.264268	0.738659	0.310462	0.410627	0.270293	0.160624	0.368868	0.251837	0.277985	0.0992614	0.108141	0.36718
3p25.3	0.408491	0.0522819	0.0558137	0.0871268	0.0158834	0.0631973	0	0.144443	0	0	0.0649942	0	0	0	0.0431393	0.0640174	0.224784	0.0861103	0	0	0	0.0243294	0.109904	0	0.0521961	0	0	0.128605	0.0612145	0	0	0.0477285	0.0186193	0.0242949	0	0	0.117768	0.249836	0	0	0	0.117119	0.020247	0.0516629	0	0.050058	0.100097	0.0681569	0
3q12.3	5.11814	6.75269	17.3687	10.0906	2.3994	11.7903	3.18983	24.3839	5.55239	7.00037	5.61276	7.15916	1.69275	3.38855	12.0886	3.86828	4.11725	5.36585	10.9205	11.3719	8.91391	8.71041	9.49662	12.668	8.0229	6.73071	10.4704	13.9683	1.58745	7.25654	7.42493	10.8511	15.5261	23.8554	13.3903	5.28434	7.45927	5.43053	10.5671	14.0616	9.6808	10.8406	12.219	8.0385	10.2733	14.689	21.9254	4.87345	8.10136
3q13.2	0.144609	0.0196649	0.0419867	0.0218475	0.0119485	0.0475412	0.0214658	0	0.0111943	0	0.0488929	0.044564	0.0100953	0.0216337	0.0162261	0.0481581	0.211372	0.0323889	0.0344735	0	0.104038	0.0183022	0.0330708	0	0.0392653	0.0279896	0.0126555	0.0386979	0	0	0.015503	0.0359045	0	0.274143	0.140875	0	0.0126561	0.0626478	0	0.0630846	0.11125	0.0400476	0	0.0777284	0.0183695	0.0188284	0.0376498	0.0341814	0.0302763
3q21.2	0.617622	1.26477	1.79325	0.636706	0.768482	1.02718	0.755014	1.43775	0.652472	0.668385	0.474965	0.806113	0.131887	0.260886	1.22297	1.06471	0.616005	0.374312	0.710196	0.591966	0.999048	0.459813	0.814236	1.81742	0.789184	0.562557	0.419692	0.875002	0.185108	0.961569	0.654342	1.17266	0.816398	1.81828	1.10111	0.929373	0.72496	0.524642	0.685842	1.41585	0.74533	0.684171	1.01022	1.54272	0.369205	1.83538	1.57018	0.377852	2.6014
3q24	0	0	0	0	0	0	0	0	0	0	0.0380888	0	0	0	0	0	0.0493992	0	0	0	0	0	0	0	0	0	0	0	0	0	0	0	0	0	0	0	0.0295783	0	0	0	0	0.0561566	0	0	0	0	0	0	0
3q27.2	0.0360734	0.0196221	0.0628429	0.0217999	0.0119225	0.0711564	0	0.0542115	0.0558493	0	0.0813106	0	0.0302198	0.0215866	0.0161908	0.240266	0.0210911	0.0161592	0.0515975	0.0400755	0.0346037	0.0913114	0	0	0.0391798	0.0279286	0	0.0772272	0.0459492	0	0.0309385	0.143305	0.0559046	0.0182364	0.0156187	0.016778	0.0378856	0.125023	0.107524	0.0839295	0.0555039	0	0.0151979	0.077559	0	0	0.0187839	0.0682138	0.166157
4p16.1a	0.259768	0.395642	0.482707	0.355829	0.2175	0.227735	0.370178	1.04102	0.246668	0.197753	0.249824	0.277516	0.0580309	0.227989	0.326456	0.369105	0.36451	0.325819	0.379816	0.295001	0.420845	0.263017	0.110893	0.448445	0.583084	0.469273	0.254617	0.407822	0.764712	0.312071	0.341613	0.257989	0.402575	0.840461	0.494876	0.289968	0.23038	0.0800266	0.430161	0.2619	0.284223	0.483434	0.248068	0.223404	0.422376	0.487044	0.468917	0.0982429	0.31907
4p16.1b	0.347122	0.21863	0.297053	0.176651	0.265681	0.0720751	0.151869	0.237949	0.0678844	0.06954	0.197665	0.225205	0.09183	0.284249	0.196798	0.803114	0.576813	0.310988	0.209055	0.0541239	0.315454	0.129486	0.250686	0.193537	0.218271	0.0990123	0.1407	0.0782243	0.0620567	0.226339	0.0626758	0.217733	0.169879	0.406381	0.237305	0	0.396539	0.274379	0.308585	0.12752	0.374804	0.267143	0.230912	0.294601	0.612683	0.26642	0.171237	0.0690946	0.122402
4p16.3a	0.0370378	0	0.129046	0.223827	0.122412	0.0487058	0	0.0742143	0	0	0	0	0	0.0443273	0.0332472	0	0.12993	0	0	0.0274312	0.118429	0	0.033881	0.043595	0	0	0	0.0396459	0	0	0.0317656	0.0367841	0.0286996	0.0374478	0	0.0344531	0.0259323	0	0.0367995	0.0430866	0.0379918	0.0164114	0.0312085	0	0.0376391	0.192897	0	0	0.186108
4p16.3b	0.0580095	0	0.0224572	0.0467417	0	0.0508561	0.0229626	0.0581181	0.0478992	0	0	0	0	0	0.034715	0.051516	0.067833	0	0	0	0.0123658	0	0.0176884	0	0	0.0449119	0	0	0	0.0871117	0	0	0.0149833	0.0195506	0.0334884	0.0719484	0.0270772	0.0223387	0.0384241	0.0224944	0	0.025704	0.0325863	0.020787	0.0393008	0.0604239	0.0201375	0	0.0161937
4q13.2	0	0	0	0	0	0	0	0	0	0	0	0	0	0	0	0	0	0	0	0	0	0	0	0	0	0	0.0210213	0	0	0	0	0	0	0	0	0	0	0	0	0	0	0	0	0	0	0	0	0	0
4q32.1	0	0	0	0	0	0	0.0811749	0	0	0	0.123262	0	0	0.0818097	0	0	0	0	0.260729	0	0	0	0	0	0	0	0	0.0731698	0	0	0	0	0.158902	0	0	0.127172	0	0	0	0	0	0	0	0	0	0	0	0	0
4q32.3	0	0.0249185	0.0798056	0	0	0	0.0544011	0.0229481	0	0.0871848	0	0.0282348	0	0.0274133	0	0	0.0803523	0	0.0218416	0.0339285	0.014648	0.0231917	0.0209529	0	0.0248776	0.0354672	0.0160364	0.0490363	0.0194507	0	0.0196447	0	0.106492	0.0231588	0.0396691	0	0.0320745	0.0264615	0.0682736	0.026646	0	0.0608958	0	0	0	0	0.0238541	0.0433131	0.0191824
4q35.2	0	0	0.0263865	0	0.0150181	0	0.0269803	0.0455246	0.01407	0	0.0204844	0	0	0	0.0203945	0.0605297	0	0.0407095	0	0.0168269	0	0	0.0207833	0.0534842	0	0.03518	0.0636264	0.0243196	0.0385863	0	0	0.0451283	0.0880247	0.0689139	0	0	0.0477222	0	0.0225736	0	0.04661	0.0100671	0	0	0	0.0236654	0	0	0
5p12	0	0	0	0	0	0	0	0	0.0104164	0.0213408	0	0	0	0	0	0	0	0	0	0	0	0	0.0307727	0	0	0	0	0	0	0	0	0	0	0	0	0	0	0	0	0	0	0.00745293	0	0.0361635	0	0	0	0.015903	0
5p13.3	0	0.0990601	0	0	0	0.0478968	0.0865056	0.0547362	0.022556	0.0693182	0	0.0224487	0.0508539	0	0.0163475	0.0485183	0.127772	0	0.0173657	0.0134878	0.0232925	0.0368781	0.0499773	0	0	0	0.0255002	0	0.0154647	0.0410213	0.015619	0.253212	0	0.0184129	0	0	0.0127508	0.0841551	0.0180941	0.0211855	0.0186804	0.0242083	0	0.0195774	0	0	0.0379314	0	0.0762569
5q33.2	0	0.0467093	0	0	0.0141904	0	0	0.0215079	0.0265892	0	0	0.0264628	0	0.0256928	0.0385412	0.028597	0.0502063	0.019233	0.0614126	0.0158996	0.0137287	0.0869447	0	0	0.0233163	0.0166207	0	0.0459588	0	0.0241782	0	0.0213206	0	0.0434107	0.0371795	0.0399392	0.0300615	0	0.0426592	0	0.0220207	0.00951234	0	0	0	0	0.022357	0.0202974	0
5q33.3	0.0360734	0.0196221	0.0418953	0.174399	0.023845	0.0474376	0.0214191	0.216846	0.0335096	0.0228845	0.130097	0	0	0.0863463	0.0485723	0	0.168729	0	0.0343984	0.0133585	0.0461383	0.0365245	0	0.0849198	0	0.0139643	0.0126279	0	0.0306328	0	0.061877	0.0179131	0	0.474146	0.0937122	0.0335561	0.0252571	0.0208371	0.0896033	0.0209824	0	0.0159841	0.121583	0.0387795	0.0183295	0.112724	0.112703	0	0.0302103
6p11.2	0	0	0	0	0	0	0	0	0	0	0	0	0	0	0	0	0	0	0	0	0	0	0	0	0	0	0	0	0	0.0387817	0	0	0	0	0	0	0	0	0	0	0	0	0	0	0	0	0	0	0
6p21.1	0.0166257	0.0180871	0.0193089	0.0401891	0	0.0218633	0	0.0333137	0	0	0.01499	0.0204942	0.0557116	0	0	0	0.0388824	0	0.0317074	0	0	0.0168336	0.0760433	0	0.0361148	0	0.01164	0.0355929	0.0282365	0	0.0285182	0	0.0128828	0.0504294	0.0431906	0.030931	0	0	0	0.019341	0	0.0221006	0	0.0357458	0	0.0173177	0.0173144	0.0157194	0
6p22.1	0	0	0	0	0	0	0	0.0159982	0.0098889	0	0	0	0	0	0	0	0	0	0	0	0	0	0	0	0	0	0	0	0	0	0	0	0	0	0	0	0	0	0	0	0	0	0	0	0	0	0	0	0
6q14.1	0.0730622	0	0	0	0	0.0240197	0.0216908	0	0.0113116	0.185399	0.0164685	0.0675466	0	0	0.0163962	0.0243314	0.0213587	0.0163642	0	0	0	0.18494	0.0334175	0.0214993	0.0991921	0.028283	0	0	0	0.0411435	0	0	0.0707674	0	0	0	0	0.0211015	0	0	0	0	0	0.0981788	0	0.0190258	0.0760887	0.0345397	0.0305936
6q25.1	0.82047	0.255025	0.612568	0.283329	0.0774772	0.770672	0.347975	0.234859	0.145173	0.148713	0.792585	0.794651	0.130921	0.210418	0.36825	0.312269	0.479706	0.315027	0	0.260427	0.562173	0.0593378	0.804148	0.137961	0.636515	0.0453729	0.123092	0.0627317	0.199065	0.132009	0.301576	0.582035	0.454114	0.177761	0.456735	0.0545152	0.574457	0.744743	0.989874	0.068176	0.480916	0.311614	0.246906	0.441009	0.238225	1.03775	0.488261	0.443281	0.196319
7p22.1a	0.82159	0.608548	0.548149	0.485939	0.415977	0.919501	0.269863	0.647994	0.638703	0.887159	0.63043	0.624891	0.10739	0.355658	0.407981	1.09443	0.919839	0.360202	0.61675	0.388399	0.8496	1.36284	1.0394	0.699564	0.664507	0.676689	0.293725	1.02914	0.445326	0.157502	1.25935	1.23262	0.636627	1.21952	0.726583	0.21139	0.636438	0.222141	1.30261	1.13879	0.663443	0.449248	0.250399	0.620134	0.44411	0.327747	1.05587	0.727218	0.688055
7p22.1b	0	0.0950956	0.0406079	0.0633901	0.0346684	0.11495	0.0830435	0.087576	0.0324799	0.0443627	0.0630497	0.150852	0	0.146463	0.0313865	0.232883	0.0817721	0.0939757	0.100024	0.0517921	0.0894411	0.177011	0.303855	0.0411552	0.189879	0.0541409	0.0734391	0.168422	0.0890746	0	0.194921	0.0173627	0.0677334	0.106056	0.0454163	0.0162625	0.0612024	0.0403936	0.29529	0.101688	0.0537984	0.0542254	0.0294618	0.150351	0.0177663	0.0728404	0	0.132235	0.102487
7q11.21	0	0	0	0	0	0.161569	0	0.123094	0	0	0.0553878	0	0	0	0	0	0.0718351	0	0	0	0	0.0622002	0	0.0723079	0	0	0	0	0.104333	0	0	0	0.0476019	0	0	0	0	0	0	0	0	0	0	0	0	0.0639888	0	0	0.0514472
7q22.2	0.0338083	0	0.0392645	0	0	0	0.0401482	0	0.0209369	0	0	0	0	0.0404622	0.0303482	0	0	0	0.0322384	0.0250393	0.0216206	0	0.0618533	0	0.073439	0.0261749	0	0	0	0	0.0289957	0	0.0785913	0	0	0.0314489	0	0	0.0671814	0.0393296	0	0.0149804	0.0284872	0	0.0343571	0	0.0352087	0	0.0566266
7q34	0.166324	0.28951	0.0772668	0.0804104	0.263862	0.437442	0.27652	0.0333271	0.164803	0.464261	0.179952	0.205024	0.111468	0.159247	0.0895811	0.265871	0.427878	0.268219	0.348922	0.246369	0.170184	0.101042	0.213007	0.352387	0.216776	0.128771	0.0931576	0.0712145	0.141239	0.224789	0.142648	0.165185	0.38664	0.336331	0.345664	0.0928303	0.39594	0.192147	0.462711	0.193487	0.375338	0.280053	0.308322	0.178801	0.101414	0.103948	0.381071	0.188709	0.250724
8p22	0	0.0206124	0	0	0	0.0498317	0.0225001	0	0.0234672	0	0.0341657	0.0700667	0	0.022676	0.0170079	0.0757176	0.0886223	0.0678988	0.0180672	0.0140327	0	0	0.0173321	0	0.0205786	0.0146691	0.0132652	0	0	0.0213393	0.0487499	0.0564516	0	0.0383135	0	0	0.0530635	0.0218887	0.0376502	0.0220413	0.174915	0.0167908	0	0	0.0192546	0.0197356	0.0591956	0.0179141	0.0158675
8p23.1a	0.0524918	0.095176	0	0	0.127225	0.299122	0.249341	0.24542	0.0216716	0.0666002	0.157757	0	0.019544	0.0209409	0.251304	0.0699239	0.225063	0	0	0	0.190223	0.194877	0	0.37071	0.0570119	0.0541866	0	0.0187294	0.0891499	0	0.225099	0.243283	0.176256	0.247673	0.0606062	0.0488286	0.0980066	0.970266	0.0695387	0.0407096	0.125636	0	0	0.150479	0	0	0.0364441	0.0992604	0.219801
8p23.1b	0.161521	0	0	0.195221	0.106767	0.212405	0	0.323647	0	0	0	0	0	0	0	0.215161	0.188874	0	0	0	0	0	0.147754	0.190117	0	0.125052	0	0	0.13716	0	0.138529	0	0	0.326618	0.139867	0.300499	0	0	0.160482	0	0	0	0.136099	0	0	0	0.168212	0	0.541074
8p23.1c	0.90365	0.510444	1.45314	0.567097	0.379071	0.251376	0.722284	0	0.710282	0.551215	0.485711	0.428426	0.0873479	0.10399	0.514779	0.67132	0.690904	0	0.795405	0.656398	0.422303	0.703808	0.461004	0.981815	0.490732	0.161451	0.0973329	0.204617	0.132812	0.313152	0.238467	0.673094	0.350107	0.68524	0.917939	0.371799	0.279847	0.401519	0.932367	0.667126	0.55259	0.770013	0.453926	0.579126	0.476819	0.905058	0.705812	0.180736	0.465709
8p23.1d	0.0347996	0.0189292	0.0202079	0.0420602	0.023003	0	0.0206627	0.278918	0.0215508	0.0220764	0.0156879	0.0428967	0.0194351	0.0624729	0.0312381	0.0231781	0.0203463	0.10912	0.0165918	0.0128868	0.0111273	0.105704	0.0318335	0.0819211	0.0188981	0.0134712	0.012182	0.018625	0	0	0	0.0172806	0.0404479	0.0879621	0.0904029	0.0485566	0.0365478	0.0201013	0.0691513	0.0404829	0.0535439	0.0308394	0.0146613	0.0561152	0.0176822	0	0.0362411	0.0329025	0
8q11.1	0	0	0.0240018	0	0	0	0.024542	0	0	0	0	0	0	0	0	0	0	0	0	0	0	0	0	0	0	0	0.028938	0	0	0	0	0	0	0.0417905	0	0	0	0	0	0	0	0	0	0	0	0	0	0	0
8q24.3a	0	0.23338	0.0622865	0	0.0354508	0	0.127376	0	0	0.340229	0	0	0	0	0	0	0.125426	0	0	0	0	0	0.14718	0.126252	0.291246	0	0	0	0.0455424	0	0.0459968	0.0532636	0	0	0	0	0	0	0	0	0	0.0475278	0.18076	0.0576542	0.0545016	0	0.111705	0	0.0449143
8q24.3b	0	0.0476296	0.101694	0.211663	0.10129	0.0575737	0	0.0877266	0.0135565	0.0277743	0.0592107	0.0269841	0	0.026199	0.137552	0.0874812	0.0511954	0.0588358	0.104371	0.0486385	0.0559968	0.155151	0.0400497	0.0772986	0.0475514	0.0338962	0.0766305	0.0468643	0.0929455	0	0.112647	0.239148	0	0.088532	0.18956	0.162904	0.0613076	0.0758682	0.152249	0.101863	0.0673635	0.0581985	0.184453	0.0941312	0.155722	0.0456035	0.113987	0.0206973	0.109996
8q24.3c	0.576678	0.323189	0.83211	0.443543	0.36964	0.827289	0.705572	0.332648	0.238085	0.443439	0.267848	0.710858	0.0780769	0.37646	0.564718	0.768189	0.878679	0.297464	0.633218	0.336506	0.391139	0.477728	0.575483	0.534791	0.645316	0.189413	0.20799	0.243173	0.0741975	0.255859	0.374689	0.538017	0.352065	0.954102	0.57503	0.292601	0.305883	0.46433	0.347253	0.853819	0.645308	0.41039	0.220871	0.488436	0.230864	0.436858	0.982745	0.148702	0.541488
9q34.11	0.0229274	0.349198	0.319532	0.332532	0.136398	0.422103	0.735127	0.252674	0.156185	0.116359	0.103358	0.0565243	0.0256094	0	0.22639	0.122166	0.268101	0.102704	0.69961	0.0849035	0.249258	0.139285	0.209733	0.458771	0.298821	0.0532524	0.128416	0.12271	0.0973476	0.2324	0.31462	0.182163	0.124361	1.15906	0.397075	0.277257	0.192634	0.238384	0.205019	0.240046	0.070554	0.132069	0.0772756	0.147884	0.116498	0.42987	0.191017	0.0867103	0.345618
9q34.3	0	0	0	0	0	0	0	0	0	0	0	0	0	0.0209409	0.031413	0.023308	0	0	0.0166848	0	0	0.0177161	0.0160059	0	0	0	0	0	0	0.0591194	0	0	0	0.017691	0.0151516	0	0.0245017	0	0	0.0203548	0	0.00775303	0	0.0188098	0	0	0	0	0.0146534
Xq12	0	0	0	0	0	0	0	0	0	0	0	0	0	0	0	0	0.0943448	0	0	0	0	0	0	0	0	0	0	0	0	0	0	0	0	0	0	0	0	0	0	0	0	0	0	0	0	0	0	0	0
Xq21.33	0	0	0	0	0	0	0	0	0	0	0	0	0	0	0	0	0	0	0	0	0	0	0	0	0	0	0	0	0	0	0	0	0	0	0	0	0	0	0	0	0	0	0	0	0	0	0	0	0
Xq28a	0	0	0	0	0	0	0	0	0	0	0	0	0	0	0	0	0	0	0	0	0	0	0	0	0	0	0	0	0	0	0	0	0	0	0	0	0	0	0	0	0	0	0	0.0742815	0	0	0	0	0
Xq28b	0	0	0	0.0818187	0.0149157	0	0	0.0452144	0	0	0.0406897	0	0	0.0810181	0.0202556	0	0	0	0	0.0668489	0	0.0685414	0.0206417	0	0	0	0.142184	0	0	0	0.0774116	0.0224104	0	0.228148	0	0	0.047397	0	0.179358	0	0	0.00999853	0.0190135	0	0.0229313	0.0235041	0	0	0.0377948
Yp11.2	0	0	0.0276938	0	0	0	0	0	0	0	0	0	0.0133174	0	0.064215	0	0	0.0213632	0	0	0	0	0.021813	0	0	0	0	0	0.0202491	0	0	0	0	0	0	0	0	0	0.0710761	0	0	0.0528296	0	0	0	0	0.0248332	0	0
Yq11.23a	0	0	0.0601246	0	0	0	0	0	0	0	0	0	0	0	0	0	0	0	0	0	0	0	0	0	0	0	0	0	0	0	0	0	0	0	0	0	0	0	0	0	0	0	0	0	0	0	0	0	0
Yq11.23b	0	0	0	0	0	0	0	0	0	0	0	0	0	0	0	0	0	0	0	0	0	0	0	0	0	0	0	0	0	0	0	0	0	0	0	0	0	0	0	0	0	0	0	0	0	0	0	0	0.0433418
Donor Mean	0.233237	0.281284	0.548323	0.297275	0.189455	0.411233	0.250892	0.558699	0.213982	0.283861	0.254508	0.254469	0.0749366	0.160781	0.323588	0.273936	0.317856	0.181221	0.453761	0.309564	0.314138	0.291162	0.357709	0.39345	0.304182	0.249015	0.235877	0.321636	0.124299	0.238691	0.305225	0.434073	0.38554	0.618556	0.363378	0.180443	0.258198	0.353762	0.424016	0.34572	0.33344	0.317855	0.364926	0.345447	0.294727	0.407711	0.520838	0.187588	0.525357
Donor SD	0.727226	1.01455	2.35833	1.16239	0.592795	1.52248	0.741993	2.77544	0.841273	0.998319	0.827338	0.872521	0.236394	0.49863	1.34674	0.817811	1.04004	0.649178	1.5922	1.43645	1.18839	1.08499	1.23362	1.55637	1.02076	0.949359	1.15129	1.55002	0.400492	0.95566	1.14342	1.54582	1.80855	2.6562	1.54094	0.684829	0.939797	1.34526	1.4972	1.58813	1.23676	1.26167	1.64688	1.18245	1.19598	1.78247	2.44091	0.719703	1.99553
Donor Total>1	13.7857	20.1831	44.1864	21.3866	10.5628	29.6342	16.123	44.4968	13.4977	18.5071	15.8598	17.1424	2.81088	10.0878	23.8184	18.203	19.7813	11.7881	34.396	23.7494	20.6912	20.6302	26.1528	28.5356	18.9105	17.9427	17.3981	24.6775	6.15851	17.1102	21.4956	33.01	28.351	48.0663	25.859	11.6157	15.4604	24.1906	30.4821	25.8508	22.7263	22.6775	28.4309	24.446	21.098	31.3533	40.3155	12.56	39.8311
GAPDH	876.309	905.437	754.697	1553.76	2314.96	1482.43	1718.45	1166.8	1804.47	898.787	1061.89	1089.62	1072.6	1696.21	883.059	1229.35	1335.34	845.051	1701.83	1630.82	1104.97	984.771	827.739	1443.66	1340.61	1106.96	1283.23	1628.58	1552.42	1019.9	2274.02	1048.01	1332.2	1316.98	1316.31	1697.72	1377.44	1007.31	2046.5	1200.5	1096.62	1044.02	1564.37	1040.49	1147.55	1422.66	1168.72	1431.28	1151.47
ACTB	14107.3	15548.9	16012.3	12451.4	9180.8	18440.5	12132.2	9228.14	19867.9	15329.2	17608.6	22852	10182.4	16743.9	14298.2	14540.3	13496.4	16142.8	9864.07	14232	9787.54	20547	13538.1	14850.3	19942	16606.9	12074	14248.6	11204.1	15513.8	14949.7	17095.5	13593.5	12097	15046.8	14300.9	19010.6	13423.9	15708.1	18842.6	15101	26637.1	15444.1	16354.9	13292.9	13660.6	16543.2	20667.3	7576.17
[truncated: 301 more columns]

## Sheet: Artery_Coronary_TPM_HML2
	3	8	13	22	29	30	33	38	40	59	64	65	71	83	87	88	91	109	124	133	144	150	152	154	157	163	169	172	173	186	187	190	191	203	205	207	213	214	215	230	236	239	240	242	244	249	264	268	272
10p12.1	0	0	0	0	0	0	0	0	0.108593	0	0	0.185465	0	0	0	0	0	0	0	0	0	0	0	0	0	0	0	0	0	0	0	0	0	0	0	0	0	0	0	0	0.275705	0	0	0	0	0	0	0	0
10p14	0	0.0299676	0.021486	0	0.0412029	0.0492397	0.025289	0	0.0990842	0.409746	0.0220603	0.072525	0.0685908	0	0.0875045	0.0236386	0.253757	0.109425	0.0209044	0	0.128238	0.277541	0	0	0	0.0181138	0.177001	0	0.16451	0	0.0495248	0.0157748	0	0.0486436	0	0	0.0185552	0.0335991	0.0750873	0	0	0.107455	0.032083	0	0.0204615	0.0158959	0.0280435	0	0.122205
10q24.2	0	0	0.0905016	0.0880224	0.0216939	0.0259254	0.0798903	0	0.089433	0.187598	0.0929207	0.0509139	0.0288912	0.0154938	0	0.0248921	0.0222678	0.0288069	0.022013	0.035601	0.0964556	0.106276	0.066435	0	0	0.0762973	0.0621291	0	0.0649627	0.0245971	0	0.0166113	0.0188543	0	0	0.037803	0	0.0530713	0	0.108331	0.0378433	0.0188588	0.0675687	0	0.0430931	0.0669553	0.0147653	0	0.102948
11p15.4	0.0792348	0.0944357	0.304686	0.109755	0.0649205	0.0581877	0.179308	0.0557329	0.0223029	0.126315	0.0347589	0.0190454	0.108074	0.162282	0.0172343	0.0558686	0.0666379	0	0.115282	0.0665864	0.202055	0.0397547	0.0372771	0.0237866	0.0494813	0.0142703	0.0464814	0.0327674	0.129604	0.0552064	0.0390164	0.0124276	0.155163	0.0574832	0.231688	0.028282	0.0730903	0.0264699	0.177465	0.060785	0.0424683	0.0564363	0.050551	0.115206	0.435237	0.0626151	0.132558	0.0742618	0.019255
11q12.1	0.0658429	0.0392373	0.0843966	0.036482	0.0809219	0.0967062	0	0	0.0556	0.349885	0.0288841	0	0.0493942	0.0385297	0	0	0	0.179091	0	0.0442659	0	0.0660711	0.0619534	0	0	0	0.0257502	0.0272292	0.188473	0	0.064844	0.0619631	0	0.0636902	0	0	0.145769	0.0439922	0.0737352	0	0	0.0468977	0.126021	0	0	0	0.091795	0.0617105	0
11q12.3	0.0259223	0.092686	0.0886048	0.172355	0.0743373	0.203057	0.0651799	0.170179	0.0948552	0.394881	0.0682299	0.137079	0.0901607	0.0606764	0.10149	0.0365556	0.0872044	0.0282031	0.172413	0.148133	0.396623	0.013006	0.0406516	0.015564	0.118713	0.0373491	0.0709648	0.0857609	0.116602	0.0361224	0.076587	0.0894475	0.110755	0.137911	0.0909583	0.185053	0.0669537	0.0432992	0.106441	0.715906	0.379764	0.0276953	0.0992288	0.160184	0.105475	0.049164	0.202382	0.0850336	0.0629941
11q22.1	0.0599786	0.0238284	0.0341688	0.0886207	0.0491431	0.176186	0.100542	0	0.0337653	0.141655	0.192952	0.0961125	0.0381775	0.0701961	0.173946	0.037592	0.0840718	0	0.0332439	0	0.233067	0.0401243	0.137954	0.0240078	0.0998827	0.0576119	0.0938271	0.0330721	0.0163511	0.0371464	0	0	0	0.0193392	0.31179	0.0713624	0	0.120222	0.0149262	0.0409001	0.0142877	0.170883	0.0255105	0.0581385	0.162698	0.0379184	0	0.112428	0.136038
11q23.3	0.0826434	0	0.105931	0.251849	0.0677132	0	0.0623404	0	0.10468	0	0.0181271	0.0397294	0.0140904	0.0241804	0	0	0.0173761	0.0674362	0.0343545	0.0277803	0.0301067	0.228057	0	0.0248099	0.0516099	0.0744209	0.0969618	0	0	0.0383875	0.142432	0	0.0147125	0	0.0644414	0.0147493	0.0152469	0.0690215	0.123399	0.0422666	0	0.014716	0	0.0150202	0	0.0130617	0	0.116185	0.0401666
12p11.1	0	0	0	0	0	0	0	0	0	0	0	0	0	0	0	0	0	0	0	0	0	0	0	0	0	0	0	0	0	0	0	0	0	0	0	0	0	0	0	0	0	0	0.0124952	0	0	0	0	0	0
12q13.2	0	0	0	0	0	0	0	0	0	0	0	0	0	0	0	0	0	0	0	0	0	0	0	0	0	0	0	0	0	0	0	0	0	0	0	0	0	0	0	0	0	0	0	0	0	0	0	0.183219	0
12q14.1	0	0.0715533	0	0.110881	0.0327932	0	0.0402549	0	0	0.0283579	0	0.0577224	0.0163774	0.023421	0.0174111	0	0	0	0.0499133	0.0269078	0.0437416	0.0200812	0	0	0	0.0144167	0.0313055	0.0331035	0	0	0	0	0.0142504	0	0	0	0	0	0.0298809	0	0	0.0285076	0	0.0145485	0.0488557	0	0.0557992	0.0375118	0.038905
12q24.11	0	0	0	0	0	0	0	0	0.215647	0	0	0.368302	0.0174161	0	0	0	0	0.138922	0	0	0	0	0	0	0	0	0	0	0	0	0	0	0	0	0	0	0	0	0	0	0.182501	0	0	0	0	0	0	0	0
12q24.33	2.54954	1.87571	2.39382	2.33696	1.10895	2.06493	4.1788	2.24349	0.832817	1.91792	0.635163	2.54209	1.52409	1.39984	1.72527	2.72242	1.77361	1.91774	0.62805	1.56592	2.5685	1.61083	0.927982	0.869324	1.8608	1.29249	1.45255	2.52525	2.52275	1.69596	1.14694	1.00712	1.27759	2.37484	2.87157	0.292109	2.1602	0.904299	0.516981	3.99225	0.854767	1.45725	1.90772	1.41872	3.17618	0.696463	0.719665	1.53402	1.89695
14q11.2	0.108257	0.0645126	0.185016	0.179947	0.0886993	0.159001	0.163323	0.152293	0.121887	0.191756	0.0949806	0.0520426	0.12551	0.126698	0.141281	0.152664	0	0.235564	0	0.436682	0	0.0543159	0.0339539	0.194995	0.405631	0	0.211688	0	0.0442686	0.10057	0	0.0679183	0.0770891	0.209434	0.12662	0	0.279612	0.253157	0.0808219	0	0.193411	0.115661	0.276266	0.118052	0.0880968	0.102659	0.0905556	0.304386	0
14q32.33	0	0	0.280638	0	0	0	0.198187	0.0616009	0.0739533	0	0	0	0	0	0.114293	0	0	0.0714623	0	0	0	0	0	0	0	0	0.0513753	0	0.859495	0	0	0	0	0.0635355	0	0	0	0	0	0	0	0.0935675	0	0	0	0	0	0	0
15q25.2	0.113177	0.202335	0.241782	0.0627089	0.231828	0.110819	1.08139	0.159215	0.0955709	0.080189	0.0496489	0.0544082	0.254711	0.0662287	0.0984687	0.212804	0.0951842	0.0615678	0.0470474	0.152177	1.03075	0.397493	0.106492	0	0.188475	0.163067	0.309834	0.0468043	0.231404	0.0525704	0	0	0.12089	0.109477	0.308876	0.121192	0.0835205	0.189045	0.38023	0.173648	0	0.403062	0.108309	0.863928	0.276304	0.0715505	0.252458	0	0.110014
16p11.2	0	0	0.0606086	0	0.0581133	0	0.0713363	0	0.0798573	0.0502534	0	0	0	0.0830093	0	0.0666807	0	0	0	0	0	0	0	0	0	0	0.0554769	0	0.0580071	0	0	0	0	0	0	0	0	0	0.0529523	0	0	0	0	0	0.0577186	0	0	0	0
16p13.3	0.504284	0	0.215461	0.139706	0.206591	0	0.253598	0.118236	0.0709725	0	0.221221	0.484853	0.137565	0.295095	0	0.237047	0.106028	0.137164	0.104815	0.0847569	0.367418	0	0.0790824	0	0	0.0908222	0.197218	0.104273	0	0	0.124158	0	0.179549	0.121949	0	0	0.186071	0.168466	0.0941217	0	0	0.269388	0.080432	0	0	0	0.210914	0	0.122547
17p13.1	0.0275769	0	0.0235651	0.0305594	0.0677848	0	0	0.025863	0	0.0195389	0.024195	0	0.0075228	0	0.023993	0.051852	0.0231927	0.0300033	0	0.0370796	0	0.0830173	0.0345971	0	0.0459239	0	0.0215698	0.0228087	0.0225536	0	0	0.0173013	0.0196374	0	0.107516	0.0787461	0	0.0184252	0.0205883	0	0.0394151	0.0589263	0.0527813	0.0400962	0	0.017434	0.0768927	0	0
19p12a	0	0	0.0159913	0	0	0.0183237	0	0	0	0	0	0	0	0	0	0	0	0	0	0	0	0	0	0	0	0.0134814	0	0	0	0.0173848	0	0	0	0.0362037	0	0	0	0	0	0	0	0	0	0	0.0304575	0	0	0	0
19p12b	0	0	0	0	0	0	0	0	0.011267	0	0	0	0	0	0	0	0	0	0	0	0	0	0.0125545	0	0	0.0288364	0	0	0	0	0	0	0	0	0	0	0	0	0	0	0	0	0	0	0	0	0	0	0
19p12c	0	0	0.0480047	0.0311264	0.0230142	0	0	0	0.0316253	0	0.0246439	0.0540125	0.0229871	0.0164367	0	0.052814	0	0	0	0	0.0409303	0.140929	0.0176195	0.0674584	0	0.0404703	0.0439401	0	0.0229721	0.0782821	0	0	0	0.0271702	0.0438042	0	0	0.0375341	0.0209703	0.0574617	0.0200732	0.0200065	0	0.0408402	0.0228578	0	0.0469916	0	0.0546068
19p12d	0	0	0.01966	0	0	0	0.0231399	0	0	0	0	0	0	0	0	0	0	0	0	0	0	0.0230867	0.0144319	0	0	0	0.0179954	0	0	0	0	0	0	0	0	0	0	0	0	0	0	0	0	0	0.0187226	0	0	0.021563	0
19p12e	0	0	0	0	0	0	0	0	0	0	0	0	0	0	0	0	0	0	0	0	0	0	0	0	0	0	0	0	0	0	0	0	0	0	0	0	0	0	0	0	0	0	0	0	0	0	0	0	0
19p13.3	0	0	0	0	0	0	0.0748723	0	0	0.263722	0	0	0.0101537	0	0	0	0	0.0809924	0	0	0.0542383	0.0747004	0.0933932	0	0	0	0	0	0.0608823	0	0.073313	0	0	0	0	0	0.0549356	0	0	0	0	0.212091	0	0	0	0.0470623	0	0	0.0723615
19q11	0	0.0508938	0	0	0.0174937	0	0	0	0.0120196	0.0151276	0.0187325	0.0821126	0.00582437	0.024988	0	0	0.107739	0.116147	0	0.0143541	0.0311122	0.107124	0	0	0.0711113	0.107669	0.0167	0.0176592	0	0	0.0420539	0	0	0.0413056	0.0499451	0.0152419	0.0157561	0	0.0159401	0	0	0.030415	0	0.0155219	0	0.013498	0.0119065	0	0
19q13.12b	2.16732	1.46929	3.34724	2.48985	1.31961	0.54514	3.17975	1.86479	1.07459	2.60629	1.84919	3.51761	0.99804	2.15255	2.69873	1.73848	2.69232	2.01188	2.04986	1.79127	2.94088	1.77578	0.947925	1.38484	1.78806	1.10297	1.66411	2.49974	2.87833	1.92106	1.39032	1.30984	2.33624	1.65409	3.61251	0.794892	1.67276	1.10266	2.37515	2.74567	2.48669	1.57203	1.4081	2.19719	3.3009	1.59644	1.60781	1.77039	1.77816
19q13.41	0	0	0	0	0	0	0	0	0	0	0	0.0842905	0.00597885	0	0	0	0	0	0	0	0	0	0	0	0.0364987	0	0	0.0362552	0	0	0	0	0	0	0	0.0312923	0	0.0292874	0.0327257	0	0	0	0.0279658	0.0318671	0	0.0554239	0.0488893	0.0821662	0
19q13.42	0.132888	0.079191	0.113556	0.368151	0.163321	0.0325297	0.133655	0.093472	0.0935127	0	0.0582957	0.383303	0.16313	0.213848	0.144522	0.406031	0.279403	0.216871	0	0.0670049	0.556723	0.300034	0.104198	0.0398936	0.11065	0.1436	0.181897	0.0824334	0.0815113	0	0.032718	0.0625288	0.094629	0.0642717	0.388574	0.0948659	0.147099	0.0443938	0.124014	0.61167	0.0949671	0.0709888	0.169562	0.193217	0.162212	0.0420058	0.0185266	0	0.129173
1p31.1a	0.267278	0.141579	0.0507545	0.0658188	0.0243325	0.0581573	0.209083	0.194963	0	0.0631243	0	0.0571064	0.068861	0.243296	0.155028	0.111679	0.249761	0	0.0987612	0.21962	0.173099	0.0596008	0.111773	0.0713226	0.0247277	0.106971	0.0232285	0.0491254	0.218592	0.137944	0.0584939	0.0558951	0.232622	0.0287266	0.254724	0.0212004	0.0657469	0.138894	0.1552	0.394896	0	0.0211525	0.0947335	0.172718	0.0725015	0.131423	0.0165611	0.250503	0.259806
1p31.1b	0.195488	0	0	0	0.320344	0	0	0	0.110051	0.138508	0	0	0	0	0	0	0	0	0	0	0	0	0	0	0	0	0	0	0	0	0	0	0	0	0	0	0	0	0	0	0	0.13924	0	0	0	0	0	0	0
1p34.3	0	0	0	0	0	0	0	0	0	0.1083	0	0	0	0	0	0	0	0	0	0	0	0.153383	0	0	0	0	0	0	0	0	0	0	0	0	0	0	0	0	0	0	0	0	0	0	0	0	0	0	0
1p36.21a	0	0	0	0	0	0	0	0	0	0	0	0	0	0	0	0	0	0	0	0	0	0	0	0	0	0	0	0	0	0	0	0	0	0	0	0	0	0	0	0	0	0	0	0	0	0	0	0	0
1p36.21c	0	0	0	0	0	0	0	0	0	0	0	0	0	0	0	0	0	0	0	0	0	0	0	0	0	0	0	0	0	0	0	0	0.0143475	0	0	0	0	0	0	0	0	0	0	0	0	0	0	0	0
1q21.3	4.61243	5.79049	8.6186	4.49792	5.19005	1.20435	7.79363	2.94153	3.98145	5.79529	3.0216	4.90773	2.7178	5.79403	5.51118	4.56757	6.67211	4.08152	3.52796	5.16819	13.756	5.49238	6.09523	7.16337	5.63281	2.30382	4.47356	4.37445	10.009	4.22778	4.17906	2.35359	4.24794	5.71088	9.4949	1.80002	5.44607	4.68425	7.52986	5.72438	3.16438	3.41669	3.49198	7.10876	7.9574	2.72157	3.39526	7.2049	1.73362
1q22	3.95824	1.42511	6.5358	2.37593	4.56068	1.09006	1.67952	2.76484	3.91116	4.36744	5.64333	2.71554	1.81088	2.42484	5.72176	2.01569	1.16166	7.7607	3.42797	2.00969	20.5481	3.82714	3.37525	1.65864	5.61322	0.831697	5.16003	1.10833	12.1227	0.478798	0.852728	0.38802	1.2772	7.81718	6.89628	2.07512	1.12581	4.04962	6.49513	1.30741	2.1952	4.71355	2.09128	3.76186	13.3375	2.56756	1.05769	5.97047	2.4849
1q23.3	0.0409994	0.0244325	0.0875874	0.249885	0.201555	0.100362	0.0618542	0.0384513	0.588562	0.944095	0.0719428	0.177388	0.109048	0.0599796	0.0713421	0.0578174	0.0344812	0.156124	0.0511299	0	0.164295	0.411414	0.0385774	0.0492328	0.0170691	0.0443042	0.192411	0.0847761	0.385608	0	0	0.102889	0.0145977	0.218124	0	0.0731714	0.0302559	0.0958764	0.306092	0.146779	0.0439497	0.0584049	0.0653929	0.149031	0.0166822	0.0129599	0.0685912	0.0576392	0.159413
1q24.1	0	0	0	0.037082	0	0	0	0	0	0	0	0	0	0	0	0	0	0	0	0	0	0	0	0	0	0	0	0	0	0	0	0	0	0	0.0260928	0	0	0	0	0	0	0	0	0	0	0	0	0	0
1q32.2	0.452818	0.107938	0.386944	0.853046	0.816229	0.443382	0.0910865	0.0424676	1.45302	2.98374	0.87403	0.261222	0.222346	0.264978	0.433366	0.468281	0.190414	1.42872	0.112941	1.55258	1.97952	0.136316	0.653305	0	0.150816	0.0652425	0.814616	0.524334	1.70354	0.0841328	0.312164	0.170454	0.0967349	0.569417	0.141234	0.258605	0.0668324	1.21018	0.169032	0.463172	0.323602	0.322527	0.462229	0.197516	0	0.372152	0.176763	0.466838	0.352128
1q43	0	0	0	0	0	0	0	0	0	0	0	0	0	0	0	0	0	0	0	0	0	0	0	0	0	0	0	0	0	0	0	0	0	0	0	0	0	0	0	0	0	0	0	0	0	0	0	0.0814306	0
20q11.22	0.530338	0.444798	0.973513	0.56593	0.289686	1.86559	1.00753	1.16055	0.563942	0.473177	0.603167	0.982035	0.525109	0.505741	0.512683	0.387792	1.60238	0.384668	0.45725	0.633855	0.715558	0.394204	0.221782	0.188693	0.588783	0.212255	0.276544	0.568609	0.514056	0.364948	0.367539	0.874944	0.615432	0.835999	0.827065	0.140221	0.782738	0.433082	0.689226	4.07854	0.631668	0.363752	0.388476	0.271313	1.26276	0.260772	0.492914	0.349778	0.878282
21q21.1	0	0	0	0.0260625	0.01927	0	0	0.0220572	0	0	0	0.0226126	0.00320789	0	0	0	0	0	0	0	0	0.0472007	0	0	0.019583	0	0	0	0.0192348	0.0218488	0	0	0.0167477	0	0	0	0	0	0.0526759	0	0	0	0.0150048	0	0	0	0	0	0
22q11.21	0.0207492	0.0247298	0.159576	0.183946	0.136006	0	0.062607	0.0778386	0.116809	0.0147013	0.0546138	0.0199497	0.0339615	0.0121419	0.0180526	0.0585211	0.0174504	0.135449	0	0	0.0453532	0.145748	0.0260313	0	0	0.0298956	0.0486882	0	0.0169696	0	0	0.0781061	0	0.0802832	0.0161792	0	0.0153121	0.0138633	0.154909	0.127342	0.0889692	0.0443368	0.0132378	0.0150844	0.0168852	0.0131176	0.092568	0.0388938	0.0201692
22q11.23	0.02131	0	0.0728396	0.0708441	0.0349204	0.0208659	0.107165	0.0399712	0	0.045296	0.0747865	0.0614665	0.0406926	0.0374103	0.166865	0.0400685	0.0179221	0	0	0.0573063	0.0310526	0.0427676	0	0	0	0	0.016668	0.0176254	0	0	0	0	0.0303495	0.0412265	0.0166165	0	0.0314519	0.0427141	0.0318191	0	0	0.0151784	0.0135955	0.0309843	0.0520247	0	0.0118837	0.07989	0
2q21.1	0	0	0	0.0785094	0	0	0	0	0	0.100394	0	0.0681172	0.00966332	0	0	0	0	0	0	0	0.103237	0	0	0	0	0	0	0	0	0	0	0	0	0.0685308	0	0.0505762	0	0	0.158678	0	0	0	0	0	0	0	0.0395086	0	0.137733
3p12.3	0.392192	0.467432	1.09851	0.241449	0.446305	0.0640032	0.547856	0.408686	0.196255	0.185252	0.47791	0.628466	0.410118	0.522753	0.739315	0.880815	0.311516	0.284467	0.362295	0.263669	0.682622	0.437279	0.136676	0.261639	0.344702	0.282537	0.340846	0.504592	0.40985	0.141689	0.193121	0.355412	0.465464	0.147533	0.968407	0.0466629	0.0964742	0.0436731	0.422935	0.624027	0.217992	0.0465575	0.319718	0.22176	0.514197	0.0826476	0.194409	0.408419	0.275332
3p25.3	0.0823945	0.196403	0.891835	2.49569	0.517571	0.21514	0.359104	3.60611	0.61846	0.0194595	0.0963867	1.76924	0.119876	0.0321435	0.167268	0.361489	0	0.239051	0.0228341	0.350825	0.28015	0.2756	0.0344565	0.0329802	0.708928	0.158286	0.601501	0.0681481	0.202158	0.0765438	0	0	0.0782303	0.106267	0.0428315	0	0.020268	0.201853	0.123028	0.618043	0.588824	0.508619	0.105134	5.75039	0.670508	0.0520896	0.367585	0.617785	0.160182
3q12.3	10.2271	13.994	18.8613	6.71256	8.37951	4.57028	24.8287	3.46306	3.5035	9.77423	5.7514	10.9101	7.49818	9.39579	8.26628	8.97127	10.2063	9.50194	6.01918	10.4738	5.25982	11.8238	8.21107	8.07101	6.06285	4.84203	8.76196	9.04217	14.6416	4.60591	5.9451	4.32092	5.83501	9.00981	17.1139	2.36946	3.56694	4.68478	4.47588	6.95983	7.4273	7.91978	8.86736	10.4362	11.4457	3.93442	7.97067	6.26053	8.18689
3q13.2	0.0413217	0.0246245	0	0.0228954	0.0677132	0	0	0.0193768	0.0116311	0.0878323	0.0725084	0.0198647	0.0422711	0.0120902	0.0179757	0	0	0.0449575	0.120241	0.0416705	0.0451601	0	0	0.0248099	0.0172033	0.0148842	0.0323206	0.068354	0.0337947	0	0.0203474	0.0129623	0.0147125	0.0399707	0.048331	0	0	0.0552172	0.0462747	0.105666	0.0590602	0.117728	0.0131814	0.0150202	0.0336267	0	0.0115217	0	0.0602499
3q21.2	1.55721	1.559	1.06454	1.3575	0.816571	0.203302	2.7774	0.506284	0.315591	0.353064	0.80153	1.7168	0.860924	1.51874	1.10193	0.897914	1.29218	0.790641	0.74227	0.739814	2.91964	1.04174	0.507944	0.448783	0.466782	0.613264	0.747044	0.807125	0.64527	0.192885	0.122687	0.221446	1.18281	0.60252	1.279	0.592886	0.597565	0.832348	0.961066	0.467228	0.756736	0.310562	0.741803	0.905663	0.996884	0.406913	0.636824	2.14057	1.59441
3q24	0	0	0	0	0	0	0	0.045285	0.0271829	0	0	0	0.00658605	0	0.0420106	0	0	0.105069	0	0	0.0351808	0.0484533	0	0	0	0	0.0377679	0	0	0	0	0	0	0	0	0	0	0	0	0	0	0	0	0	0	0	0	0.0452554	0
3q27.2	0.0618475	0.0245709	0.0528501	0.0228455	0.0675657	0	0	0.193346	0.0232116	0.0292136	0.0542628	0.13875	0.0112477	0.0120639	0.0358731	0.0193816	0	0.0897191	0	0.0138599	0.0751028	0.496494	0.038796	0.0247558	0.0514974	0.0297035	0.0322502	0	0.0674421	0	0	0.012934	0.0293609	0.0598254	0.0321505	0.0294344	0.0304274	0.0137742	0.0923478	0	0.0147329	0.0440519	0	0.029975	0.117437	0	0.0344899	0.0193219	0.0200395
4p16.1a	0.415678	0.471833	0.710414	0.416765	0.194619	0.271344	0.617164	0.482665	0.378871	0.589037	0.156301	0.304504	0.423879	0.254828	0.3961	0.186092	0.36624	0.129215	0.345592	0.479071	0.51919	0.973277	0.235915	0.261461	0.164817	0.199638	0.232237	0.229204	1.05226	0.239052	0.311902	0.186278	0.704768	0.248912	0.432168	0.21196	0.21911	0.50256	0.517226	0.506171	0.254623	0.22558	0.101028	1.03609	0.41881	0.112625	0.540884	0.649315	0.44254
4p16.1b	0.187938	0.323545	0.695922	0.115702	0.461957	0.204468	0.126015	0.176258	0.176335	0.340294	0.16489	0.341315	0.150957	0.207734	0.363363	0.0785275	0.0702485	0.0681581	0.138889	0.463282	0.654223	0.209543	0.235781	0	0.104325	0.030087	0.228666	0.1209	0.256173	0.0581976	0.164521	0.144111	0.19331	0.302989	0.40707	0.134165	0.0462303	0.111617	0.17149	0.320392	0.0746155	0.118988	0.146547	0.242896	0.288886	0.0792093	0.139741	0.137	0.162386
4p16.3a	0	0	0.0723507	0	0	0.124355	0.0425784	0.0794059	0.0238321	0.269952	0	0	0.028871	0	0.0368322	0.0397996	0.0356036	0	0.0703922	0.0569217	0.0925327	0	0.0265554	0	0	0	0	0	0.103868	0	0	0.0531191	0.0602916	0.0409498	0	0	0.0312408	0	0.063211	0.389717	0.0302535	0.060306	0.0270086	0.092329	0.0344504	0.0535268	0.0236079	0	0
4p16.3b	0	0	0	0	0	0.0432817	0.0889163	0.0207279	0.0124421	0	0	0	0.00301457	0.0258665	0.0192291	0.103892	0	0	0.055125	0.0297174	0.016103	0	0.0415917	0.0265398	0	0	0	0	0.0180756	0	0.0217661	0.0138661	0.0786917	0	0.051701	0	0	0	0.0165004	0.0904273	0	0	0	0.0160675	0.0899283	0.0139725	0.0123251	0	0.0859345
4q13.2	0	0	0	0	0	0	0	0	0	0	0	0	0	0	0	0	0	0	0	0	0	0	0	0	0	0	0	0	0	0	0	0	0	0	0	0	0	0	0	0	0	0	0	0	0	0	0	0	0
4q32.1	0	0	0	0	0.0640158	0	0	0	0	0	0	0	0	0	0	0	0	0	0	0	0.113851	0	0	0	0	0	0	0	0	0	0	0	0	0	0	0	0	0	0	0.0799173	0	0	0	0	0	0	0	0	0
4q32.3	0.052361	0	0	0.116048	0.0214508	0.0512698	0	0.0982137	0	0	0	0.0503434	0.0214256	0.0612808	0.0683341	0.0738396	0	0.0284841	0	0.035202	0.0572248	0.0525424	0	0.031438	0	0	0.0204776	0.0433076	0	0	0.0257833	0	0.018643	0	0	0.0186897	0.0772808	0	0	0.107117	0.0561289	0.0186475	0.0334058	0	0.0852204	0.0165513	0	0	0
4q35.2	0	0	0.0221907	0	0	0	0	0	0	0	0	0.0249679	0.0212521	0	0	0.0732417	0.1092	0.0282534	0.02159	0.0174585	0	0.0260585	0	0.0311834	0	0	0.0406236	0	0	0.0482491	0	0	0	0.0251195	0	0.0185384	0.0574913	0	0.0193875	0	0.0185581	0	0	0	0	0.0164172	0	0.073016	0
5p12	0	0	0	0	0.0472558	0	0	0	0	0	0	0	0.00262224	0	0	0	0	0	0	0	0	0	0	0.0230858	0	0	0.0150373	0	0	0	0	0	0	0	0	0	0	0	0.043059	0	0	0	0	0	0	0	0	0	0
5p13.3	0.0208154	0.0496174	0.0355745	0.0461332	0.0511648	0.0203816	0	0.0585652	0.0351544	0.147482	0	0.12008	0.0880137	0.0121807	0	0.117416	0	0.0679406	0.0173058	0.0139941	0.0909957	0.146213	0.0261143	0	0.0693279	0.0149955	0.0488436	0	0.0170237	0.0386746	0	0	0	0.0201348	0.0162308	0	0.0153609	0	0.0466208	0.0212914	0.0446265	0.0444783	0.01328	0.0302651	0.0169391	0.0131594	0.0232158	0	0.161868
5q33.2	0	0	0.0209678	0.0271912	0.0402091	0.0240261	0.148075	0.0690374	0	0.0347708	0	0.0471839	0.0100405	0.0143587	0	0.0230685	0	0.0266964	0	0.0824819	0	0.0492449	0	0	0.143018	0.0353538	0	0.0405896	0.0401356	0.0455901	0.0241652	0	0.017473	0.0237352	0.0191331	0	0.0362153	0	0	0.050197	0	0	0.0156546	0	0.019968	0	0.0273671	0.0459948	0
5q33.3	0	0.0491417	0.0352334	0.0228455	0.0168914	0	0.0622046	0.0193346	0.0116058	0.233709	0.0180876	0	0.0140597	0.0241278	0.125556	0.0193816	0.0866913	0.0448595	0.0342797	0	0.0901233	0	0.038796	0	0.0171658	0.0148517	0	0.0341025	0.438374	0	0	0.0905381	0	0.0199418	0.0482257	0.10302	0.136923	0.0964196	0.0461739	0	0	0.0440519	0.0131527	0	0.0335534	0.0781997	0	0	0
6p11.2	0	0	0	0	0	0	0	0	0	0	0	0	0	0	0	0	0	0	0	0	0	0	0	0	0	0	0	0	0	0	0	0	0	0	0	0	0	0	0	0	0	0	0	0	0	0	0	0	0
6p21.1	0	0	0.0162386	0	0.01557	0	0	0.0534662	0.0427916	0.0269283	0	0.0365417	0.0103678	0.0111201	0	0.0178654	0.0159819	0.0827005	0	0.0127757	0	0	0	0.638938	0	0	0.0297273	0.0471521	0.0155416	0	0.0187148	0.0357666	0.121788	0.0183818	0.0592708	0.0135659	0.0140235	0	0	0	0.0950625	0	0.0121238	0.0276301	0.0463928	0.0120137	0.0317918	0.0178104	0
6p22.1	0	0	0	0	0	0	0	0.0171173	0	0	0	0	0	0	0	0	0	0	0	0	0	0	0	0	0	0	0	0	0	0	0	0	0	0	0	0	0	0	0	0	0	0	0	0	0	0	0	0	0
6q14.1	0	0	0	0	0.0171057	0	0.10499	0	0.0235061	0.0147921	0.0732683	0	0.00284761	0.0244339	0.0181641	0	0	0	0.0173573	0.0280715	0.0608445	0	0.0130961	0	0.0173836	0	0	0	0	0	0.0205606	0	0	0.0807792	0.0325584	0.0298078	0.0154067	0.041847	0	0	0.0149198	0	0	0.0151776	0	0.0131986	0	0.0195671	0.0811751
6q25.1	0.602865	0.798357	1.25929	2.67227	1.04279	0.393535	0.471602	0.691042	0.98045	5.60034	0.352622	1.15927	0.292369	0.313584	0.524516	0.188925	0.225342	0.291515	0.111382	1.08081	1.75697	0.739388	0.546243	0.160873	0.557752	0.241282	0.628725	0.664836	1.53393	0.186685	0.395812	0.588353	0.620096	2.46221	1.04463	0.573829	0.197729	0.223776	0.950179	2.26105	0.861663	0.572534	0.5983	1.36353	0.708642	0.254087	0.410904	0.439466	0.651125
7p22.1a	0.699308	0.21432	1.00734	0.752798	1.21143	0.215202	0.643059	0.468462	0.528655	0.594572	0.806377	0.441837	0.242546	0.502753	1.07778	0.356898	0.58813	0.847791	0.481731	0.765658	3.49379	0.240593	0.664264	0.599815	0.881738	0.345452	0.797025	0.347037	1.43798	0.148492	0.13774	0.112817	0.156506	0.676444	1.21521	0.313796	0.324382	0.760924	0.939756	0.0408742	0.257016	0.426937	0.49714	0.610067	1.23572	0.341049	0.490256	0.655417	0.640916
7p22.1b	0.119894	0.0238158	0	0	0.0327447	0.0195659	0.0602931	0.0374809	0.067495	0.184054	0.122723	0.0768494	0.0626871	0.105239	0.191239	0.0375721	0	0.0217405	0.0498395	0.120906	0.393093	0.0200516	0.0752076	0.0719854	0.0166383	0.0431861	0.078148	0.0330546	0.196109	0.0185634	0	0.0125366	0.042688	0.096645	0.186975	0.0142649	0.0147462	0.173562	0.0745917	0.0204392	0.0285603	0.0284655	0.127485	0.101689	0.178873	0.0757967	0.0891468	0.0374564	0.0388475
7q11.21	0	0	0.0600014	0	0.0575311	0	0	0	0	0	0.0616052	0	0	0.0410888	0	0	0	0	0	0	0	0	0	0	0	0	0	0	0	0	0	0	0	0	0	0	0	0	0	0	0	0	0	0	0	0	0	0	0
7q22.2	0.115928	0	0.066042	0.0428219	0	0.0378373	0	0	0	0	0	0	0.0105414	0	0.0336205	0	0.0649981	0	0	0	0	0	0	0	0	0	0	0	0	0	0	0	0.0550344	0	0	0	0	0.0516372	0.0288496	0.0395262	0	0	0	0.0280927	0.0314464	0	0	0	0
7q34	0.418236	0.0906313	0.162451	0.337068	0.280373	0.297833	0.267687	0.213951	0.214044	0.700417	0.166793	0.548345	0.269672	0.155745	0.13232	0.0714905	0.19186	0.537769	0.158054	0.408986	0.581745	0.457838	0.286203	0.319597	0.0949758	0.136954	0.594785	0.345921	0.0310956	0.105965	0.0748892	0.0954159	0.758097	0.183892	0.355768	0.434282	0.252525	0.35565	0.198701	0.116673	0.298888	0.18957	0.291087	0.221129	0.061882	0.168259	0.445264	0.391986	0.147834
8p22	0.0433126	0	0.0740233	0.119992	0.0709757	0	0	0.0406208	0.268214	0.245504	0.0570014	0	0.0502154	0.0126727	0.094209	0.0203598	0	0.0706853	0.0180049	0.0436782	0.0315573	0.065194	0.040754	0	0.126225	0.0156013	0.101633	0.0179118	0.0885574	0.0201185	0.0853109	0.0679339	0.0154213	0.083793	0.101319	0.0463798	0.0159815	0.115755	0.0161681	0	0	0.138825	0.0552659	0.0314878	0	0.0410732	0.0845379	0.121782	0
8p23.1a	0.139995	0	0.239257	0.0886488	0.163862	0	0.0402294	0	0.16888	0	0.0877331	0	0.0709235	0	0.226201	0.112812	0.0168197	0.282866	0.133018	0	0.641137	0.0602055	0.0376356	0.168108	0.199829	0.0144075	0.218999	0	0.507044	0	0	0	0.0996895	0.270835	0.233917	0.014277	0	0.0400867	0.358343	0	0.0142922	0.128203	0	0.0145392	0.309223	0	0	0.074976	0.0583205
8p23.1b	0	0	0.31552	0	0	0	0.185683	0	0	0	0.161977	0	0.0755436	0.216067	0	0	0	0	0.306979	0.124117	0.403533	0	0.115808	0	0.153722	0	0	0.152696	0	0	0.181816	0	0	0	0.143956	0	0	0	0.137831	0	0	0	0	0.134215	0	0	0	0	0
8p23.1c	1.13218	1.01795	0.678929	0.0880439	0.634702	0.194488	1.13872	0.242168	0.313092	0.464418	0.714503	0.343753	0.186936	0.848495	0.293784	0.410821	0.250574	0.410599	0.908257	0.427316	0.738066	0.259111	0.199354	0.214664	0.231543	0.0143092	0.186433	0.476424	0.601052	0.0738094	0.156491	0.186923	0.26874	0.441907	0.71245	0.0567184	0.850161	0.252151	0.48936	0.020317	0.170337	0.141476	0.152067	0.10108	0.129311	0.188358	0.553834	0.372323	0.772301
8p23.1d	0	0.0237032	0.0169946	0	0	0.0389468	0.100013	0.0373036	0.0335879	0.0563641	0	0.0191215	0.0244137	0.0465515	0.0346064	0	0	0	0.0165346	0.0267409	0.0869408	0	0.0249507	0.0477633	0	0.1576	0	0.0328983	0.0650606	0	0	0.0249545	0	0	0.0155076	0.028395	0.0587058	0.0265756	0.0593911	0.122055	0	0	0	0.0144582	0	0	0.0887252	0.186396	0.0579956
8q11.1	0	0	0	0	0	0	0	0	0.0265958	0	0.0207248	0	0.00322191	0	0	0	0	0	0	0	0	0	0	0	0	0	0	0	0	0	0	0	0	0	0	0	0	0	0	0	0	0	0	0	0	0	0	0	0
8q24.3a	0.0612998	0	0.104764	0	0.150677	0	0	0	0.172546	0.0868649	0.161347	0.117876	0.0418055	0.0717424	0	0	0.0515542	0	0	0.0824231	0.223313	0.246049	0	0	0	0	0	0	0	0	0	0.0384585	0.0873027	0.0592957	0.238994	0	0.0904738	0.0409568	0.0915301	0.0627015	0	0.130985	0	0.0891287	0.0498844	0	0.0341845	0.0574525	0.178759
8q24.3b	0.150125	0.149105	0.171047	0.110908	0.0820026	0.0489989	0.150992	0.0234658	0.0140856	0.124095	0.0439048	0	0.0477787	0.131774	0.130615	0.141138	0.189387	0.0544447	0	0.235499	0.21876	0.10043	0.125562	0.270409	0.104168	0.0721005	0.0391411	0.0413893	0.102316	0.0697325	0.0985649	0.0470929	0.0890862	0.121014	0.214611	0	0.184644	0.0668695	0.03736	0.0767789	0.0357618	0.0534645	0.0319261	0.0727596	0.203614	0.0632725	0.111625	0.0938018	0.0729642
8q24.3c	1.01867	0.595144	0.426704	0.951767	0.36004	0.66496	1.46651	0.693104	0.393555	0.509472	0.297915	1.17146	0.561221	0.525971	0.62561	0.244116	0.907113	0.521552	0.398547	0.40285	0.829512	0.521121	0.225528	0.23985	0.365889	0.0431679	0.234345	0.379968	0.245033	0.129889	0.373746	0.2005	0.554709	0.23185	0.965631	0.0142589	0.368499	0.360324	0.671042	0.858086	0.499595	0.156494	0.44601	0.798645	0.45512	0.252549	0.367575	0.936014	0.640713
9q34.11	0.0786176	0.406033	0.179148	0.174241	0.214716	0.153959	0.316286	0.122886	0.0885165	0.14854	0.160945	0.302353	0.157273	0.368041	0.342002	0.123185	0.286515	0.228093	0.0435747	0.140945	0.515523	0.23667	0.131508	0.0944054	0.152743	0.0188788	0.0819899	0.0216748	0.235756	0	0.0516166	0.0657644	0.16795	0.126745	0.224775	0.0748312	0.116034	0.315165	0.234776	0.160831	0.0561833	0.0373311	0.234067	0.171463	0.170606	0.115971	0.160754	0.294733	0.178313
9q34.3	0	0	0	0.0221622	0	0	0	0.0187563	0.033776	0	0	0.096143	0	0.0234061	0.0174001	0	0	0	0	0.107563	0	0	0	0	0	0.0144075	0.0156428	0.0165413	0	0	0	0	0.0427241	0	0	0	0	0	0	0.0204565	0	0.0142448	0	0.0290785	0.0325498	0	0	0	0
Xq12	0	0	0	0	0	0	0	0	0	0	0	0	0.0125783	0	0	0	0	0	0	0	0	0	0.0578473	0	0	0	0	0	0	0	0	0	0	0	0	0	0	0	0	0	0	0	0	0	0	0	0	0	0
Xq21.33	0	0	0	0	0	0	0	0	0	0	0	0	0	0	0	0	0	0	0	0	0	0	0	0	0	0	0	0	0	0	0	0	0	0	0	0	0	0	0	0	0	0	0	0.0290447	0	0	0	0	0
Xq28a	0	0	0	0	0	0	0	0	0	0	0	0	0	0	0	0	0	0	0	0	0	0	0	0	0	0	0	0	0	0	0	0	0	0	0	0	0	0	0	0	0	0	0	0	0	0	0	0	0
Xq28b	0	0.0307395	0.044079	0.028581	0.0845285	0	0.129702	0.120943	0	0.018274	0	0.0247977	0.00703577	0.0150926	0.0448793	0.0242475	0	0.112244	0	0	0.0187916	0.0258809	0.0161786	0	0	0.0557411	0.0403468	0.0639963	0	0.119801	0.0508005	0	0.0367321	0.0249483	0	0	0	0	0.0385107	0.158288	0.0368633	0	0	0.0375004	0	0	0.0287658	0.0725184	0.0752117
Yp11.2	0.0272552	0	0	0	0	0	0.137063	0	0	0	0.0239127	0	0.00743503	0	0	0	0	0	0	0	0	0	0	0.0654569	0	0	0	0	0	0	0	0	0	0	0	0	0.0402265	0	0	0	0	0	0	0	0	0	0.0607965	0.0255446	0
Yq11.23a	0	0	0	0	0	0	0	0	0	0	0	0	0	0	0	0	0	0	0	0.0397811	0	0	0	0	0	0	0	0	0	0	0	0	0	0	0	0	0	0	0	0.0605252	0	0	0	0	0	0	0	0	0
Yq11.23b	0	0	0	0	0	0	0	0	0	0	0	0	0	0	0	0	0	0	0	0	0	0	0	0	0	0	0	0	0	0	0	0	0	0	0	0	0	0	0	0	0	0	0	0	0	0	0	0	0
Donor Mean	0.365901	0.353942	0.575481	0.35314	0.33612	0.175869	0.605806	0.263638	0.247292	0.463655	0.268305	0.41266	0.22912	0.321996	0.359798	0.294808	0.335013	0.372716	0.234208	0.33967	0.730028	0.376317	0.275351	0.259842	0.303555	0.155204	0.326316	0.281244	0.602586	0.170572	0.189428	0.147532	0.247398	0.390502	0.566153	0.123084	0.216944	0.25188	0.341626	0.382066	0.249807	0.275517	0.260035	0.431056	0.533091	0.166881	0.238071	0.35954	0.276703
Donor SD	1.27342	1.59376	2.26868	0.993106	1.1305	0.575002	2.75214	0.718563	0.703096	1.41885	0.907686	1.34869	0.862092	1.19368	1.21657	1.10336	1.31072	1.35501	0.828677	1.25011	2.65076	1.41453	1.11276	1.13497	1.05405	0.583892	1.15909	1.1004	2.23424	0.692461	0.772874	0.540896	0.807478	1.39833	2.17621	0.388153	0.735008	0.815013	1.14446	1.14081	0.903163	1.0268	1.0315	1.49152	2.02583	0.581284	0.917269	1.18821	0.948622
Donor Total>1	27.2227	27.1316	44.1864	24.9387	22.813	10.7952	49.1319	18.0444	13.9237	33.0453	16.2655	30.4098	13.5509	22.6858	26.1029	20.0154	25.4005	26.7025	15.025	23.6423	56.254	25.5717	17.6816	18.2779	20.9577	9.54131	21.5122	19.5499	47.9021	12.4507	12.6614	8.99147	16.1568	29.029	43.528	6.2446	13.9718	15.7315	20.876	27.0691	15.2736	19.0793	17.7664	33.0727	41.7161	10.82	14.0314	24.8809	17.6749
GAPDH	955.755	752.144	795.57	602.265	1175.48	1193.52	671.531	809.057	669.138	1587.75	1176.68	602.275	1096.18	843.117	1268.09	869.576	859.153	1353.78	1881.11	819.027	663.186	911.444	976.571	2039.82	1212.52	1220.08	950.175	1107.33	1142.66	1218.13	1276.88	1287.69	896.353	1063.64	903.454	1287.7	1471.4	1040.11	739.676	1155.16	830.487	852.137	1044.8	419.635	1251.57	2249.1	983.289	780.809	1130.3
ACTB	13224.6	17664.1	8864.16	10138.5	18194.9	14735.8	15149.8	10618.4	6311.38	5518.5	26954.9	10530.4	13506.2	24908.8	17377.7	13454.8	15317.9	21856.8	18641.3	13805.3	4851.31	15991.4	15788.3	4015.72	21140.6	21158.1	16282.9	22467.1	9844.32	16924.1	14113	17386.3	13043.7	11104	8000.71	12366.5	18663.1	15072.8	8220.18	5735.3	10597.6	17275	18900.4	5675.95	6480.93	16934	13438.5	12233.6	24080.4
[truncated: 137 more columns]

## Sheet: Artery_Tibial_TPM_HML2
	1	3	5	6	8	14	15	19	22	24	25	27	28	31	32	33	34	37	38	39	45	46	47	48	50	55	57	59	60	62	64	65	68	69	70	73	74	79	80	87	88	89	94	100	101	103	104	107	109
10p12.1	0	0	0	0	0	0	0	0	0	0	0	0	0	0	0	0	0	0	0	0.181879	0	0	0	0	0	0	0	0	0	0	0	0	0	0	0	0	0.188541	0	0	0	0	0	0	0	0	0	0	0	0
10p14	0.0183891	0	0	0	0	0.0789845	0	0.0488636	0.0853474	0	0	0.0207366	0.0141097	0.0173421	0.0664172	0	0.0272363	0	0	0	0	0.0192986	0.0391193	0	0	0	0.105889	0	0	0	0	0.0547807	0	0.0556183	0	0	0	0	0	0	0	0	0	0.0501002	0.0182544	0	0.0276218	0	0.0757438
10q24.2	0.0387285	0.0544563	0.0425726	0.0180957	0.0404237	0.124759	0	0	0.0449367	0	0.0695118	0	0	0	0	0	0	0.0839698	0.0172378	0	0.0980464	0	0.0411938	0.0430166	0.0683079	0	0.0669023	0.0799334	0	0.0212729	0	0	0.0280802	0.0878515	0	0.0253132	0	0.0198217	0.0203932	0	0.0569753	0.134569	0.046127	0.052757	0	0.0269266	0.0872596	0	0.0997005
11p15.4	0.231796	0.152779	0.127401	0.0947669	0.0604853	0.0311126	0.0978678	0.076991	0.067238	0	0.104009	0.0816831	0.166737	0.0273247	0.0654056	0.171772	0.0643715	0.146583	0.0644816	0.0560317	0.165043	0.0304075	0.138685	0.0321825	0.0851733	0.0392007	0.0500524	0.0897023	0.0774224	0.0159152	0.114069	0.15105	0.0630238	0.175268	0	0.0378757	0.174252	0.0889769	0.045771	0.0879674	0.106564	0.26176	0	0.177614	0.100668	0.161159	0.0435217	0.300326	0.268524
11q12.1	0.0240773	0.0169276	0	0.0674998	0.0502624	0.0258541	0	0.0319892	0	0.0212707	0.0288101	0	0.0923708	0	0.0217404	0.03172	0.0356612	0.0696048	0	0	0	0	0	0	0.0283111	0	0.0277285	0.0496942	0	0	0.105321	0.0358629	0	0	0	0.0314741	0	0	0	0	0.0354212	0.0334644	0	0	0	0.0334802	0	0	0.0495866
11q12.3	0.0663544	0.0666437	0.0312602	0	0.0197882	0.101787	0.0640364	0.239288	0.0879897	0.133988	0.147452	0.0213786	0.152738	0.0268184	0.0256775	0.0124881	0.0280795	0	0.101259	0.0366624	0.0359968	0.0298441	0.0403304	0.0526438	0.0334381	0	0.0545834	0.117387	0.0202634	0.0416542	0.248789	0.0564767	0	0.0286701	0.0237312	0.0123913	0.0126684	0.0194063	0	0.0863376	0	0.0131749	0.180641	0.0258256	0.0846881	0.0263622	0	0.131005	0.0292833
11q22.1	0	0.01028	0.176806	0	0.0305238	0.235514	0	0.0582801	0.135726	0.0516699	0.0349921	0.032977	0.0224384	0.0827362	0	0.0385265	0.0216567	0.169081	0	0	0	0.0460353	0.046658	0.0162409	0	0.171449	0.067357	0.120715	0.0156284	0.00803158	0.102337	0.0871167	0	0.0663365	0.012202	0	0.0195413	0.0449021	0.0461966	0.0221963	0.107555	0.0812903	0	0.219102	0.0435445	0.121993	0	0.101039	0.180681
11q23.3	0.0604417	0.0212468	0	0	0	0.0486765	0.017013	0	0.0525978	0.0400472	0	0.0340788	0.034782	0.0142501	0.0409316	0	0.0895209	0	0.0134511	0.0389613	0	0	0	0	0.0177675	0	0.0522055	0	0.0161506	0	0.118976	0	0.0438233	0.0457019	0.0252193	0	0	0	0	0.0229379	0.0444592	0.0840062	0.0719881	0	0.0299995	0.084046	0.022697	0	0.108918
12p11.1	0	0	0	0	0	0	0	0	0	0	0	0	0	0	0	0	0	0	0	0	0	0	0	0	0	0	0	0	0	0	0	0	0	0	0	0	0	0	0	0	0	0	0	0	0	0	0.0215154	0	0
12q13.2	0	0	0	0	0	0	0	0	0	0	0	0	0.1097	0	0	0	0	0	0	0	0	0	0	0	0	0	0	0	0	0	0	0	0	0	0	0	0	0	0	0	0	0	0	0	0	0	0	0	0
12q14.1	0	0	0.0160885	0	0	0.0628635	0	0.0194452	0.0169819	0	0	0	0.0112299	0	0	0	0	0.0211553	0.0521145	0	0.0370525	0	0	0.0162563	0	0	0	0.0302075	0.0156433	0	0	0	0.0212234	0.0221332	0	0	0	0	0	0	0.0215314	0	0	0	0	0	0	0	0.0602842
12q24.11	0	0	0	0	0	0	0	0.124071	0	0	0	0	0.0716528	0	0	0	0	0.134983	0	0	0	0	0.0993294	0	0	0	0	0	0	0	0	0	0	0	0.155859	0	0	0.0955911	0	0	0	0	0	0	0	0	0.280542	0	0
12q24.33	1.40422	1.89356	2.32805	0.494774	1.53777	1.28538	0.725717	0.856365	1.01498	0.752456	0.413174	1.81711	1.13043	0.499314	2.07858	2.24421	4.22781	2.26264	1.22953	0.771625	1.45696	0.773074	2.27714	2.3779	2.08423	1.1835	1.9353	1.47287	1.27944	0.657515	1.61114	2.2973	1.76921	2.61092	1.92102	1.59488	3.44567	1.06037	0.727296	2.06174	2.50607	1.63174	1.69989	2.85362	0.891206	1.50447	1.31396	0.954429	2.96307
14q11.2	0.0791742	0.111327	0.0435164	0.147974	0	0	0	0.0525955	0.183731	0.0349725	0.0473685	0.223203	0	0	0.0357449	0.0521529	0.117266	0	0.0352399	0.153109	0	0	0.042107	0.175881	0	0	0.0455902	0.0817054	0	0.0217445	0.173166	0	0	0.239464	0.0660707	0	0.105812	0.121567	0.0416906	0.0600939	0.0582383	0	0.282897	0.107853	0	0.055047	0	0	0.407643
14q32.33	0	0	0	0	0	0.0515825	0	0	0.167214	0	0	0	0	0	0	0	0	0	0.0427624	0	0	0	0	0	0	0	0.0553223	0	0	0	0	0	0	0	0	0	0	0	0	0	0	0	0	0	0.190743	0.0667977	0	0	0
15q25.2	0.206932	0.174581	0.0909888	0.386751	0.086396	0.133322	0.0931949	0.109972	0.144062	0.0731244	0.0495216	0.0933396	0.190531	0.15612	0.149479	0.436188	0.061298	0.358931	0.0736834	0	0	0	0	0	0.0486639	0.037329	0.333638	0.341677	0.265412	0	0.289659	0.123289	0.300073	0.250349	0.103611	0.216403	0.165932	0.211821	0.0435856	0.125651	0.182656	0.287609	0	0.112755	0.0821668	0.287746	0.55949	0.285986	0.426172
16p11.2	0	0	0	0	0.108286	0	0	0.0689182	0	0.0916522	0	0.0584947	0	0	0	0	0	0	0	0	0	0	0	0	0	0	0	0	0.110887	0	0	0	0	0	0	0	0	0	0	0	0	0	0	0	0.0514928	0.0721306	0	0	0.0534153
16p13.3	0.0922028	0.0648233	0.101355	0	0.769909	0.198014	0	0.612504	0	0	0	0.103973	0	0.173906	0	0.728821	0	0.133274	0.0820777	0	0	0.096763	0.294216	0.102412	0.216832	0	0	0.190301	0	0.0506455	0.564652	0.412005	0.133703	0.139435	0.153886	0.241057	0	0	0	0.279931	0	0	0	0	0.36611	0	0.553981	0.637134	0.474723
17p13.1	0	0.0992566	0	0	0	0.0216568	0	0.026796	0.0234015	0.0356351	0	0.0227432	0.0928501	0.0380403	0	0.0265705	0	0	0.0359075	0	0	0.042332	0	0	0	0.0363824	0	0.0416267	0.0215569	0.0110782	0.158802	0.0300408	0.0292464	0	0.084153	0	0	0	0	0	0.0296708	0.0560633	0	0.0549481	0	0	0.0605892	0	0.0623048
19p12a	0	0.00962221	0	0	0	0.0146963	0	0.0181837	0	0	0	0.0154335	0	0	0	0.0180307	0	0	0	0	0	0.0143633	0	0.0152017	0	0.0246891	0	0	0	0	0	0	0.0198466	0	0	0	0	0	0	0	0	0	0	0	0	0	0	0.0945746	0
19p12b	0	0	0	0	0	0	0	0	0	0	0	0	0	0	0	0	0	0	0	0	0	0	0	0	0	0	0	0	0	0	0	0	0	0	0.0122149	0	0	0	0	0	0	0	0	0	0	0	0	0	0
19p12c	0	0	0.0677452	0	0	0.0882347	0	0.0272931	0.0715071	0	0.0245807	0.0231652	0	0	0	0	0.121704	0	0	0	0.0520066	0	0.0437008	0.0684518	0.024155	0.074115	0	0	0	0.0112838	0.323496	0.0305982	0	0.062132	0.0514287	0.0268537	0	0	0	0	0	0.0285517	0	0	0.0203923	0.0285653	0	0	0.0634608
19p12d	0	0	0	0.015724	0	0	0	0	0	0	0	0	0	0	0	0	0	0	0.0149785	0	0	0	0	0	0	0	0	0	0	0	0	0	0	0.0254458	0.0140415	0	0	0	0	0	0	0	0	0	0	0	0	0	0
19p12e	0	0	0	0	0	0	0	0	0	0	0	0	0	0	0	0	0	0	0	0	0	0	0	0	0	0	0	0	0	0	0	0	0	0	0	0	0	0	0	0	0	0	0	0	0	0	0	0	0
19p13.3	0	0	0	0	0	0	0	0	0	0	0	0.184182	0	0	0	0	0	0	0	0	0	0	0	0.060472	0	0	0	0	0	0	0	0	0	0.0823335	0.0454334	0.0711696	0.291044	0	0	0	0	0	0	0	0.0540452	0	0.0817787	0	0.0560629
19q11	0	0	0.03433	0	0	0	0	0.0207462	0.0362363	0	0	0.123259	0.0359436	0.014726	0.0422986	0.0205717	0.0925106	0.0451414	0	0.0201313	0.098829	0	0	0	0	0	0	0.0322286	0	0.0085771	0.013661	0	0.0226435	0	0	0	0	0.0479519	0	0.11852	0.0459441	0.0651088	0	0.0425425	0.124006	0	0.023455	0	0.0321588
19q13.12b	2.47214	2.08565	4.33205	0.81536	1.18393	1.73328	1.27709	2.51167	2.58158	0.963518	1.09623	1.70544	3.33621	1.15198	2.4029	3.79328	5.90151	3.21601	1.47574	1.51858	1.9696	1.20564	1.67051	3.68269	1.40213	1.29852	2.83028	2.04094	2.95318	1.07035	3.60039	3.68223	2.93115	4.35429	1.0315	2.50925	4.13956	1.92024	0.719792	2.2075	2.24631	2.40517	1.57612	2.33752	2.78606	2.18388	3.95362	1.70829	5.24106
19q13.41	0	0	0	0	0	0	0	0	0.0371974	0	0	0	0	0	0	0.0422346	0.0474821	0.0463387	0	0.0413304	0	0	0	0.035608	0	0	0	0	0	0	0	0	0	0	0	0	0.214221	0	0	0	0	0	0.0763654	0	0.0318237	0	0	0	0
19q13.42	0.242971	0.170821	0.106835	0.0454107	0.152164	0.182631	0.0820691	0.0645624	0.366495	0.0429298	0.0581462	0.246589	0.111857	0	0.0658167	0.160048	0.143947	0.210721	0.151403	0.0626487	0.0307557	0	0.129219	0.161924	0.171417	0.17532	0.195872	0	0.129848	0.053384	0.148796	0.0361903	0.0704666	0.0734872	0	0.22233	0.0649433	0.0248711	0.0255882	0.184417	0.250212	0	0.144693	0.165491	0.0482384	0	0.18248	0	0.325255
1p31.1a	0.130317	0.152699	0.0238753	0	0	0.0932889	0.122271	0.0577131	0.0504021	0	0	0.0734763	0.0999901	0.0409656	0.117669	0.171682	0	0	0.154675	0.0280012	0.137464	0.0227937	0.0924081	0.0723728	0.0766159	0.235081	0.100052	0	0.0232146	0.0357904	0.038003	0.194105	0	0.262764	0	0.113568	0.0290268	0.0666977	0.0457471	0.131882	0.12781	0.0603745	0	0.0295868	0.107802	0	0.293618	0	0.268384
1p31.1b	0	0	0	0	0	0	0.160973	0.189952	0	0	0	0	0	0	0	0	0	0.206657	0	0	0	0	0	0	0	0	0	0	0	0	0	0.638863	0	0	0	0	0	0	0	0	0	0	0	0	0	0	0	0	0
1p34.3	0	0	0	0	0	0	0	0	0	0	0	0	0	0	0	0	0	0	0	0	0	0	0	0	0	0	0	0	0	0	0	0	0	0	0	0	0	0	0	0	0	0	0	0	0	0	0	0	0
1p36.21a	0	0	0	0	0	0	0	0	0	0	0	0	0	0	0	0	0	0	0	0	0	0	0	0	0	0	0	0	0	0	0	0	0	0	0	0	0	0	0	0	0	0	0	0	0	0	0	0	0
1p36.21c	0	0	0	0	0	0	0	0	0	0	0	0	0	0	0	0	0	0	0	0	0	0	0	0	0	0	0	0	0	0	0	0	0	0	0	0	0	0	0	0	0	0	0	0	0	0	0	0	0
1q21.3	8.18594	4.83811	7.61408	1.00875	2.53511	2.41484	2.78525	4.48181	4.27938	0.715227	0.914919	4.61547	4.45188	0.975586	4.54858	4.20708	11.7246	4.16081	1.7617	3.59514	4.66855	3.49297	2.91829	6.99408	5.02423	5.31442	2.22733	8.07633	5.1439	1.3341	5.70563	2.47877	6.97878	14.964	1.01341	3.17495	3.6066	5.9392	0.852617	2.25314	5.88901	5.06357	0.857119	5.20793	3.75046	3.69003	9.25569	2.17562	8.33674
1q22	1.55298	6.23296	2.53583	0.605859	0.251799	2.47709	0.118831	1.92307	2.15181	0.892438	0.649484	3.70649	4.17632	0.270161	2.89981	0.933582	1.89817	0.915334	0.657667	0.738653	0.591646	1.47156	0.449044	0.368432	0.868708	2.44788	2.95187	2.17834	2.27227	0.231891	6.41068	1.68433	1.79284	12.3354	1.33371	1.57676	1.16871	2.29962	0.269937	1.37327	1.79668	3.12241	0.377114	5.0115	0.808223	2.91423	2.96682	0.833501	4.64223
1q23.3	0.0749629	0.0843244	0.0164807	0.0140104	0	0.128791	0	0.0597575	0.0695835	0.0529797	0.0179396	0.101439	0.0345107	0.0141389	0.0135374	0	0.066617	0.0216709	0.0667309	0	0	0	0.0159469	0.0166526	0	0.0540908	0.0172661	0	0.0320492	0	0.0524656	0	0.0217408	0.0453454	0.0125113	0.0195984	0.0400734	0.0460403	0	0	0.0441125	0.0416755	0.0892832	0	0.0744139	0.0416952	0.0450399	0	0.509467
1q24.1	0	0	0	0	0	0	0	0	0	0	0	0	0	0	0	0	0	0	0	0	0	0	0	0.027183	0	0	0	0	0	0	0.0214107	0	0	0	0	0	0	0	0	0	0	0	0	0	0	0	0	0	0
1q32.2	0.0331171	0.419095	0.364042	0	0	0.106683	0.0372869	0.395995	0.26898	0.90696	0.0396268	0.0373448	0.609846	0.0312315	0.0299029	0	0.14715	0	0.117922	0.0853905	0.167681	0	0.0352252	0.0367839	0.0389404	0.0597407	0.152557	0.0683518	0.0353968	0.145525	0.0289728	0.0493276	0	0	0	0.086582	0.221295	0	0.0348768	0.0502723	0.34104	0	0.0788872	0.045113	0	0	0	0.228844	0.647936
1q43	0	0	0	0	0	0	0	0	0	0	0	0	0	0	0	0	0	0	0	0	0	0	0	0	0	0	0	0	0	0	0	0	0	0	0	0	0	0	0	0	0	0	0	0	0	0	0	0	0
20q11.22	0.660809	0.191893	1.15276	0.214789	0.839675	0.832977	0.242612	0.133601	0.700063	0.786835	0.223459	0.469779	0.551119	0.176117	0.518846	0.738088	1.10639	0.830576	1.01024	0.611166	0.200024	0.407049	0.932071	0.510591	0.70944	0.712637	0.876824	0.711585	0.21496	0.205158	1.1688	1.00566	0.354132	0.803798	0.527469	0.431908	0.65275	0.470553	0.196674	0.915892	0.634008	0.798643	2.32692	0.782757	0.399286	0.579291	0.604181	0.397068	0.3994
21q21.1	0	0	0	0.0160738	0	0.0369399	0	0	0	0.0607825	0	0	0	0	0.0310624	0	0.0254761	0	0	0	0	0	0	0	0.0809009	0	0	0	0	0	0	0.0768605	0.0498854	0	0	0.0899394	0.0459753	0.088035	0	0	0.0253046	0	0	0.0937246	0	0.095672	0.284203	0	0.0177121
22q11.21	0	0.0320065	0	0	0.126714	0.114064	0.0512572	0	0.0528228	0	0	0.0342245	0.128079	0.014311	0	0.0399839	0.11238	0.0438693	0.0405258	0	0.0192088	0	0	0	0	0.0136873	0.0873813	0.0313204	0.0324393	0.0250062	0	0.0226031	0.0220054	0.229486	0	0	0	0	0	0.046072	0	0	0.036148	0.0206718	0.0301278	0.168811	0.0683821	0	0.0781315
22q11.23	0.187022	0.0438288	0.0342642	0	0	0.0502058	0	0.0621195	0.0180835	0.123916	0.0372974	0.0878737	0.203291	0	0	0	0	0.045055	0	0	0	0	0	0	0.0183257	0	0.0179486	0.0643338	0.016658	0	0.0136349	0	0.0226001	0.0471378	0.0130058	0	0	0.0319068	0	0	0	0.0866456	0	0.0212305	0.0309421	0	0	0	0.0481459
2q21.1	0.155443	0	0	0	0	0	0	0	0	0	0.0619994	0	0.0795129	0	0	0.0682616	0	0	0.092249	0	0.0655876	0	0	0	0.0609255	0.0467346	0	0.106942	0	0.0569217	0	0.077177	0	0.235071	0	0	0.276988	0	0	0	0.152453	0	0	0	0	0.0720495	0	0	0
3p12.3	0.334637	0.369706	0.245235	0.13402	0.266122	0.342221	0.179415	0.0423429	0.258853	0.0563104	0.247876	0.431264	0.427937	0.120222	0.388489	0.314899	0.731651	0.322466	0.255334	0.883386	0.463931	0.217402	0.728827	1.13277	0.824434	0.258711	0.0183516	0.36178	0.25548	0.0962818	1.57533	0.379763	0.254183	0.216883	0.11968	0.208305	0.340741	0.244674	0.0167818	0.266087	0.445414	0.132886	0.151834	0.455851	0.268913	0.531798	0.598392	0.110114	0.525087
3p25.3	0	1.0309	0.110401	0.0375413	0.0419315	0.0215688	0	0.186809	0.163145	0	0	0.090603	0	0	0.0725481	0	0.0892513	0	0.0357616	0.051792	0	0	0.128191	0.0223106	0.0236186	0	0.0462652	0.082915	0	0	0.474469	0.119675	0.0291276	0	0	0.0525147	0.107378	0	0	0.121967	0	0.0558355	0.0239238	0.0273624	0.0598184	0	0.060343	0	0.103419
3q12.3	9.16372	7.27455	17.9618	1.88564	7.60118	8.71585	1.43489	6.24873	7.16472	2.15792	3.68525	6.34725	6.61211	2.37511	4.17825	12.4523	10.6513	5.32895	2.21493	7.4718	6.24149	2.32462	10.215	16.7673	14.8603	5.9253	15.8475	8.04758	11.3837	3.28343	12.0122	9.06184	12.0563	18.1943	4.55788	6.54476	5.25151	11.1196	1.0865	6.05713	10.0439	11.8929	3.52365	13.6611	12.4702	5.69612	14.5394	9.85483	17.357
3q13.2	0.0604417	0.0212468	0.132882	0	0.0315436	0.0162255	0	0.080303	0.0525978	0	0.0361612	0.0340788	0.034782	0	0.0409316	0	0.0671407	0	0	0	0	0.0158578	0.0482169	0	0	0.0817741	0.0348037	0	0.0161506	0.00829991	0	0.0450136	0.0219117	0.0914037	0	0	0	0.0154674	0	0	0	0	0	0.0205838	0	0.0210115	0.0907879	0	0.186717
3q21.2	1.63998	1.29178	1.86953	0.354756	0.760785	0.831586	0.598394	0.988569	0.916197	0.16098	0.327058	1.60961	0.687424	0.572817	1.16545	1.9405	2.38402	2.21686	0.310903	0.489421	1.53772	0.254977	0.807582	0.843317	1.35699	0.315015	1.45148	0.720844	1.21727	0.175159	2.19199	1.5154	1.58543	1.37783	0.392829	1.191	2.53674	0.621751	0.143927	0.968148	1.00527	0.865315	0.524491	1.19976	1.50738	0.907955	1.45978	3.46271	1.68875
3q24	0	0	0.0776388	0	0	0	0	0	0	0	0	0.0398223	0	0	0	0	0	0	0	0	0	0	0	0	0	0	0	0	0	0	0	0	0	0	0	0	0	0	0	0	0	0	0	0	0	0	0	0	0
3q27.2	0	0.0954024	0	0	0	0.0323803	0.0169759	0.020032	0.0349888	0.0399599	0	0.0170023	0	0	0.0272282	0	0.178652	0.0435873	0.0134218	0	0	0.0316464	0	0.0167469	0	0.0135993	0	0.0622382	0	0	0.0527628	0.0898311	0.10932	0.114006	0.0754929	0	0.0604506	0	0	0.0228879	0.0221812	0.125735	0.0179578	0.020539	0	0.0209657	0	0	0.26394
4p16.1a	0.260579	0.50889	0.620627	0.37879	0.453308	0.0777245	0.293389	0.615477	0.30235	0.179048	0.381089	0.45709	0.166615	0.0682617	0.196073	0.457724	0.857659	0.85793	0.451041	0.373271	0.31152	0.288659	0.323361	0.434146	0.272355	0.417835	0.183391	0.448183	0.340409	0.0715659	0.544595	0.215627	0.440844	0.284602	0.132888	0.340631	0.503025	0.237098	0.0762292	0.30766	0.447241	0.462774	0.172421	0.433849	0.675418	0.402603	0.500133	0.700248	0.313049
4p16.1b	0.091633	0.332851	0.335761	0.0428149	0	0.0491975	0.0171951	0.101453	0.0886014	0.107936	0.0548224	0.223883	0.0351543	0.072013	0.0551596	0.221319	0.316677	0.397351	0.108761	0.118135	0.077327	0.0480825	0.048733	0.220521	0.269365	0.0550996	0.193469	0.283688	0.130588	0.033555	0.307303	0.341216	0.0442924	0.046191	0.178424	0.219603	0.244924	0.203229	0.0160837	0.185467	0.179741	0.127358	0.054569	0.187237	0.0606413	0.106182	0.160579	0.211066	0.0943579
4p16.3a	0	0	0.204206	0	0	0	0	0	0.0359242	0.0547043	0	0	0.0950242	0	0	0.040789	0.0917138	0.0895052	0.0275612	0	0.117573	0.0324925	0.032932	0.103168	0.0364054	0.0279258	0	0	0	0	0.24378	0.138349	0.0448969	0.0468214	0	0.0404727	0	0	0	0.0939992	0.0455483	0	0.0737516	0.0421761	0.0307344	0.0430524	0.186024	0	0.0637637
4p16.3b	0.0323281	0.079549	0.0355368	0.0302102	0	0	0	0.0214756	0.0375102	0.0142798	0.0193413	0	0.0124024	0.045731	0	0	0.143644	0.0233642	0.057556	0	0	0	0	0.125676	0.0190063	0.0728966	0.0930761	0	0.0345534	0.0443932	0.0282825	0	0	0	0.0134889	0.0422595	0.0432045	0.0496377	0	0	0	0.0449318	0	0.022019	0.0641826	0.134859	0.0728387	0.111696	0
4q13.2	0	0	0	0	0	0	0	0	0	0	0	0	0	0	0	0	0	0	0	0	0	0	0	0	0	0	0	0	0	0	0	0	0	0	0	0	0	0	0	0	0	0	0	0	0	0	0	0	0
4q32.1	0	0	0	0	0	0	0.064336	0	0.0663011	0	0	0	0	0.0538879	0.0515954	0	0	0.165189	0	0	0	0	0	0	0	0	0	0	0	0	0	0	0.0828608	0	0	0	0.610928	0	0	0	0.0840632	0	0	0	0	0	0	0	0
4q32.3	0	0	0	0.0357857	0	0.0205602	0.0646743	0	0.111083	0	0.0229109	0	0.0146914	0	0.0345778	0.025225	0.0567184	0.0276763	0.0340893	0.024685	0	0.0200943	0	0.0212673	0.0450283	0	0.0661525	0.0395188	0.0204653	0	0	0	0.055531	0	0.0958702	0.0250295	0.127946	0.0195996	0	0.261593	0.0281684	0	0.04561	0	0	0	0.0287606	0	0.17745
4q35.2	0.0189922	0	0	0	0	0	0	0	0	0.0167784	0	0	0	0	0	0	0	0	0	0	0	0	0.0202012	0.0210951	0	0	0	0	0	0	0	0	0	0	0	0	0	0	0	0	0.0558806	0	0.0452408	0	0.0188531	0.0264093	0	0	0
5p12	0	0	0	0	0	0	0	0	0	0	0	0	0	0	0	0	0	0	0	0	0	0	0	0	0	0	0	0	0	0	0	0	0	0	0	0.0183799	0	0	0	0	0	0	0	0	0	0	0	0	0
5p13.3	0	0.0107029	0	0	0	0.0326937	0	0.0202259	0.0176638	0.0134489	0	0	0.0233615	0	0	0.0200557	0.0450952	0	0	0	0.0192701	0	0	0	0	0.0411929	0	0.0314203	0.0488142	0.00836199	0.0532736	0.0680255	0.0220756	0.0230219	0.0254079	0	0	0	0	0	0.0223959	0	0.0362633	0	0.0302239	0.0846747	0	0	0.20379
5q33.2	0.0538368	0.0630834	0.138088	0.0503098	0	0.0578096	0.0202051	0.238426	0.0416445	0	0.0429461	0.0202365	0.0137694	0.0507714	0	0.0709258	0.0531588	0.0518787	0.0479248	0.0231358	0.0454316	0.0564995	0.0572638	0.0398651	0.0422023	0	0.0413339	0.0370387	0.0959045	0.00985722	0.141299	0.0801893	0.0260229	0	0	0.0234586	0.119916	0	0.0188991	0	0.0528011	0.0249421	0.0641214	0.0488919	0.0712567	0.0499078	0.0808668	0	0.0923962
5q33.3	0.0452325	0	0	0.0986282	0	0.0809507	0.0169759	0.180288	0	0.0399599	0	0	0	0	0.149755	0	0	0.0217937	0	0.0194382	0	0.0158232	0.0481118	0.0837345	0	0.0271986	0.0173639	0	0.0322308	0	0.105526	0	0.131184	0.0456023	0.150986	0	0	0.0154337	0.0158787	0.0457758	0.0443624	0.0209558	0	0.0821558	0.0149671	0.0209657	0.294418	0	0.0310517
6p11.2	0	0	0	0.0806966	0	0	0	0	0	0.0254293	0	0	0	0.0271457	0	0	0	0	0	0	0	0	0	0	0	0	0	0	0	0	0	0	0	0	0	0	0	0	0	0	0	0	0	0	0	0	0	0	0
6p21.1	0.027796	0.00977102	0	0	0.0580253	0.0447708	0	0.0184649	0.0322517	0	0.0166299	0	0	0.0131067	0	0.0183096	0	0	0.0123718	0.0179176	0	0	0.0147827	0.0154368	0	0	0	0	0	0	0.0243176	0	0.0201535	0.0840698	0	0	0.0185739	0	0	0.0210974	0.0613379	0	0	0	0.0275925	0	0.0208758	0.0960372	0.0286226
6p22.1	0	0.00938463	0	0	0	0	0	0	0	0	0	0	0	0	0	0	0	0	0	0	0	0	0	0	0	0	0	0	0	0	0	0	0	0	0	0	0	0	0	0	0	0	0	0	0	0	0	0	0
6q14.1	0	0.0214695	0	0	0	0	0	0.0202862	0.159447	0.0944228	0.0182701	0.034436	0	0	0.0137869	0.0603464	0	0.0882807	0	0.0196848	0	0	0.0324815	0	0.0359073	0	0	0	0.0163199	0	0.0133581	0	0.221413	0.0461809	0	0.0199595	0.102029	0.0156295	0	0.0231783	0.157238	0.0212217	0	0	0.0757849	0	0.0229349	0	0.0314457
6q25.1	0.440909	0.826618	0.161557	0.0915608	0	0.526051	0.220633	0.846145	0.852644	0.0432793	0.410337	0.220975	0.826963	0.092401	0.0884701	0.0645404	0.217678	0.141624	0.0436101	0	0.186036	0.205651	0.0521084	0.217656	0.0576043	0.132561	0.394933	1.01112	0.104724	0.107637	1.50007	0.729699	0.142081	0.370428	0.40882	0	0	0.150442	0.206372	0.223102	0.360356	0.340448	0	0.533882	0.0486311	0.0681219	0.147173	1.69263	0.353127
7p22.1a	0.27764	0.791055	0.642522	0.0682767	0.0305045	0.439347	0.0822626	0.524189	0.305191	0.0774558	0.10491	0.461386	0.358786	0.0275613	0.54097	0.308017	0.36793	0.35907	0.208128	0.263745	0.166472	0.168689	0.388571	0.584301	0.704468	0.316321	0.387057	0.482554	0.374845	0.216715	0.460225	0.326481	1.22901	1.78995	0	0.401138	0.273405	0.358989	0	0.399281	0.494438	1.17796	0.0870208	1.09481	0.478686	0.690857	0.790174	0.807803	1.21882
7p22.1b	0.0146142	0.0410981	0.0803238	0	0	0.0627706	0.0164543	0.0582494	0.0169568	0	0.0524605	0.0164798	0.123346	0.0275642	0.0131958	0.115518	0	0.147868	0.0260187	0	0	0.046011	0.0466334	0.0811615	0.103104	0.0790886	0.151473	0.0904885	0.0468606	0	0.0127854	0	0.0635762	0.265206	0.0853687	0.0573114	0.019531	0.0448783	0	0.0221846	0	0.142183	0.017406	0.159263	0.0725358	0.0406429	0.109758	0	0.0902927
7q11.21	0	0	0	0	0	0	0	0	0	0	0	0	0	0	0	0	0	0	0	0	0	0	0	0	0	0	0	0	0	0	0	0	0	0	0	0	0	0	0	0	0	0	0	0	0	0	0	0	0
7q22.2	0	0.0198693	0	0.02641	0.117994	0	0	0	0	0	0	0	0.0216846	0	0.051037	0	0	0	0	0	0.107321	0	0.0601209	0.0313906	0	0	0	0.11666	0	0	0	0	0	0	0	0	0	0	0	0.0858028	0.207883	0	0	0	0	0.117895	0	0	0.0873056
7q34	0.250265	0.254149	0.275105	0.129927	0.174146	0.179155	0.156542	0.221668	0.225853	0.0982632	0.133092	0.250856	0.10668	0.157343	0.251083	0.219803	0.411855	0.32155	0.0742607	0.179248	0.211193	0.145912	0.207041	0.370633	0.0653937	0.175567	0.064048	0.114785	0.326935	0.0916442	0.705495	0.455603	0.443556	0.294362	0.255256	0.181749	0.408789	0.142321	0.117139	0.0844236	0.409084	0.425132	0.0993579	0.227278	0.138018	0.154667	0.292379	0.768606	0.572682
8p22	0.0158385	0.0334058	0	0	0	0	0.0178327	0.021043	0.0183773	0.0279844	0	0.0178604	0	0	0	0	0	0.0228936	0	0	0	0	0	0	0.0186235	0	0	0.130759	0	0.0260994	0.0277129	0	0.0229674	0	0.0528687	0.0207042	0	0	0.01668	0	0	0	0	0	0	0	0	0	0.0489283
8p23.1a	0	0.298213	0	0.0546733	0	0.0942354	0.230555	0.0194329	0.0339423	0	0	0.065975	0	0	0.0396208	0	0	0.0211418	0	0	0	0.0460499	0	0	0	0.0263851	0.0842229	0	0.078167	0	0.230331	0	0.08484	0.597218	0	0.0764799	0.0195475	0.179665	0.0154037	0.111017	0	0.182961	0	0.318794	0	0.30508	0.0219701	0	0.436783
8p23.1b	0	0	0	0	0	0	0	0	0	0	0	0	0	0	0	0	0	0.195165	0	0	0	0	0	0	0.158763	0	0	0	0.144315	0.0741648	0	0	0.195794	0.408374	0	0	0	0	0	0.204964	0	0	0	0	0	0	0	0	0.139036
8p23.1c	0.566544	0.725127	0.622777	0.393677	0.303252	0.202784	0.212626	0.810612	0.353963	0.308002	0.15644	0.163812	0.312093	0.0958974	0.354154	0.516723	1.59216	1.00788	0.25863	0.561846	0.239047	0.213433	0.0309029	0.693813	0.0854057	0.104821	0.217486	0.539683	0.263954	0.0877724	1.09296	0.367836	0.884742	0.0219683	0.157593	0.151916	0.0194141	0.11896	0.137688	0.0441037	0.341935	0.484568	0.311433	0.0395774	0.418191	0.161599	0.916451	1.20458	0.613308
8p23.1d	0	0.0613556	0.0319776	0.0135922	0	0.0156184	0.0163764	0	0	0.0385488	0	0.0164019	0	0	0.0394001	0	0.0430857	0.126144	0	0	0.0552342	0.0152645	0.0464129	0	0.0171027	0	0.0502523	0.150101	0.0155463	0	0.0254498	0	0	0.175968	0	0	0.252702	0.0297774	0.0153179	0	0.0213979	0.0202158	0	0.138696	0.0433157	0.0606761	0.0873911	0	0.0299552
8q11.1	0	0	0	0	0	0	0	0	0	0	0	0	0	0	0	0	0	0	0	0	0	0	0	0.0191886	0	0.0623284	0	0	0	0	0	0	0	0.0261255	0	0	0	0.0353679	0	0	0	0	0	0	0	0	0	0	0
8q24.3a	0	0.0315192	0	0.0418949	0.0935887	0.144421	0	0	0	0.0396061	0	0	0.137596	0	0.0404807	0	0.265605	0.0648021	0	0.0577983	0.170247	0.0940986	0	0	0	0	0	0	0	0	0	0	0	0	0	0	0.0599153	0	0	0	0	0	0	0	0	0.0623402	0	0	0
8q24.3b	0.109795	0.154383	0.181039	0	0	0.0196495	0.0824128	0.0243123	0.0636974	0.0484982	0.0218961	0.144446	0.042122	0	0.132185	0.0482154	0.243928	0.0264504	0.0814482	0.0707749	0.0463267	0.0768167	0.0973199	0.203252	0.107584	0.0330102	0.168593	0.0377684	0.0782352	0.0201028	0.0480276	0	0.132678	0.0553462	0	0	0.17119	0.0561944	0	0.0555568	0.134603	0.101734	0	0.174493	0.0181651	0.0254455	0.0274867	0.12645	0.11306
8q24.3c	0.409025	0.780535	0.738667	0.245718	0.213464	0.407836	0.180921	0.77633	0.661037	0.32263	0.31463	0.625968	0.336256	0.0275525	0.527608	0.731308	0.7789	0.802373	0.3381	0.169497	0.554732	0.107314	0.559365	0.762596	0.412241	0.329397	0.689753	0.633152	0.421567	0.0401197	1.64862	0.783305	0.804959	0.684826	0.182856	0.248245	0.839478	0.209344	0.0615369	0.687432	0.386829	0.751221	0.521959	0.378089	0.55104	0.731264	0.921577	0.908491	1.20339
9q34.11	0.210824	0.14822	0.400295	0.0358204	0.160038	0.164641	0.151053	0.152783	0.11119	0.0169317	0.137599	0.3458	0.0882339	0.0542237	0.121139	0.252495	0.17032	0.470953	0.119428	0.0741269	0.388166	0.0603412	0.305788	0.447046	0.0901438	0.0345736	0.0662167	0.158229	0.225337	0.0210549	0.150907	0.171284	0.222339	0.23187	0.223914	0.20043	0.486666	0.0784744	0.0201842	0.320035	0.140978	0.13319	0.15979	0.156649	0.342458	0.586314	0.37425	0.264877	0.256565
9q34.3	0.0146266	0.0514161	0.0160783	0	0	0	0	0.0194329	0	0	0	0.0329875	0	0	0.0264139	0	0	0	0	0	0	0	0	0	0.0515955	0	0.0168446	0	0	0.00803412	0.0639809	0.0653582	0	0.0663575	0	0	0	0	0.0308075	0.111017	0.0430355	0	0	0	0	0	0	0	0.0753075
Xq12	0	0	0	0	0	0	0	0	0	0	0	0	0	0	0	0	0	0	0	0	0	0	0	0.0749122	0	0	0	0	0	0	0	0	0	0	0	0	0	0	0	0	0	0	0	0	0	0	0	0	0
Xq21.33	0	0	0	0.0273049	0	0	0	0	0	0	0	0	0	0	0	0	0	0	0	0	0	0	0	0	0	0	0	0	0	0	0	0	0	0	0	0	0	0	0	0	0	0	0	0	0	0	0	0	0
Xq28a	0	0	0	0	0	0	0.130068	0	0	0	0	0	0	0	0	0	0	0	0.0514184	0	0	0	0	0	0	0	0	0	0	0	0	0	0	0	0	0	0	0	0	0	0	0	0	0	0	0	0	0	0
Xq28b	0.0188628	0	0.207351	0.0176271	0	0.0405095	0	0.0501223	0.043773	0.0833202	0	0.0212708	0	0	0.0851602	0.0497006	0.0838137	0.0817953	0.0335828	0.0486366	0	0.0593872	0	0.0419026	0.155258	0.0510405	0.195509	0	0.0604838	0	0.0660093	0.0561919	0.027353	0	0	0	0.378135	0.0193084	0	0.229073	0	0.0262169	0.0898649	0.0770862	0.0748987	0	0.113333	0	0.135966
Yp11.2	0	0.0140141	0	0	0	0	0	0	0	0	0	0	0	0.0187983	0.0359971	0	0.0590466	0	0	0.077095	0	0	0	0	0	0	0	0	0	0	0.0523164	0	0	0	0	0	0	0	0	0.060518	0	0	0	0	0	0	0	0	0.020526
Yq11.23a	0	0	0	0	0	0	0	0	0	0	0	0	0	0	0	0	0	0	0	0	0	0	0	0	0	0	0	0	0	0	0	0	0	0	0	0	0	0	0	0	0	0	0	0	0	0	0	0	0
Yq11.23b	0	0	0	0	0	0	0	0	0	0	0	0	0	0	0	0	0	0	0	0	0	0	0	0	0	0	0	0	0	0	0	0	0	0	0	0	0	0	0	0	0	0	0	0	0	0	0	0	0
Donor Mean	0.325828	0.350839	0.481845	0.0893643	0.196729	0.253193	0.109561	0.267171	0.270416	0.107023	0.110894	0.278515	0.286795	0.0828856	0.237773	0.346347	0.499585	0.288554	0.131477	0.205812	0.225364	0.132579	0.256578	0.415676	0.335559	0.222896	0.355777	0.320725	0.308795	0.0916314	0.487676	0.306906	0.370369	0.682623	0.149023	0.223333	0.302823	0.288733	0.0550608	0.22871	0.325414	0.345832	0.150705	0.401226	0.300941	0.252889	0.463571	0.306173	0.570458
Donor SD	1.31006	1.13904	2.08935	0.254933	0.85753	0.990289	0.359509	0.86346	0.929509	0.30071	0.417347	0.930449	0.986084	0.298685	0.771589	1.43944	1.80476	0.835654	0.367873	0.879557	0.851263	0.477697	1.13846	1.92719	1.64695	0.87169	1.71949	1.21952	1.34755	0.386999	1.58514	1.08566	1.49272	2.76895	0.547259	0.825374	0.889749	1.33627	0.178769	0.749694	1.25552	1.40135	0.501882	1.63141	1.38491	0.805683	1.84644	1.13682	2.11721
Donor Total>1	24.419	24.6475	37.7941	2.89439	12.858	16.6264	5.49723	15.1653	17.1925	2.15792	4.78148	19.8014	19.7069	3.52709	17.2736	24.6373	39.4859	18.1932	7.69213	12.5855	15.8743	8.49479	17.081	30.9547	24.7279	16.1696	27.2438	22.8272	24.2498	5.68788	38.5178	21.7255	28.3427	55.6267	9.85752	16.5916	20.1488	22.339	1.0865	13.9528	23.4872	25.2938	9.12659	31.3662	20.5141	15.9887	33.4893	20.0987	42.6511
GAPDH	828.868	582.891	991.436	757.86	645.289	1020.75	911.895	1477.11	743.698	1187.85	509.945	872.358	1387.3	618.357	948.029	499.425	842.685	531.691	800.617	1466.8	889.21	1155.9	543.409	1322.69	866.043	1221.04	1156.67	851.195	931.354	860.383	569.056	653.683	1132.43	998.279	1588.57	613.137	534.694	1434.49	2565.3	980.079	615.605	1066.51	1523.87	1270.15	1159.39	1245.71	1287.24	737.703	735.71
ACTB	14319.7	12999.1	20988.6	23399.1	20107	18097.7	26970.8	17813	18179.2	14770.1	12647.9	15022.3	9578.22	22521.5	19864.4	16366.8	17496.1	17107.5	18149.6	33550.4	32092.2	21635.2	25782	24433.1	20571.8	11582.1	17628.6	8152.03	21562.5	25832.8	19243	13862.7	23918.3	17606.5	14659.4	18699.2	16481.4	21469.6	20893.1	17703.8	13064.9	17145.2	15167.4	22244.8	24758.7	19334.8	20144.6	13804.4	29599.9
[truncated: 481 more columns]

## Sheet: Bladder_TPM_HML2
	3	141	197	272	356	408	433	482	569	974		Mean	SD
10p12.1	0	0	0	0	0	0	0	0	0	0	10p12.1	0	0
10p14	0.0306819	0.0271903	0	0.114416	0.0436431	0	0	0	0.0504994	0.0223933	10p14	0.0288824	0.0355686
10q24.2	0	0.0286322	0.0760684	0.140564	0.0459574	0.1809	0.185779	0.0239491	0	0.0235808	10q24.2	0.0705431	0.0723276
11p15.4	1.49864	0.107105	0.13279	1.30701	1.71913	1.3985	0.1787	0.125421	0.7559	0.0529253	11p15.4	0.727613	0.684932
11q12.1	0.0803452	0	0	0.0249679	0.0285715	0	0	0.0595561	0	0	11q12.1	0.0193441	0.02925
11q12.3	0.0948954	0.0560642	0.223422	0.0491492	0.0337456	0.206627	0.0649591	0.0703415	0.195235	0.0346298	11q12.3	0.102907	0.0752036
11q22.1	0.0243964	0.0432402	0	0.121302	0.104107	0.295961	0.0601206	0	0.0401541	0.106835	11q22.1	0.0796116	0.0874774
11q23.3	0.201692	0.0223424	0.118716	0.125355	0	0.0235268	0.0621292	0	0	0.0736026	11q23.3	0.0627364	0.0678712
12p11.1	0	0	0	0	0	0	0	0	0	0	12p11.1	0	0
12q13.2	0	0	0	0	0	0.222606	0	0	0	0	12q13.2	0.0222606	0.0703941
12q14.1	0.0244196	0	0.0191646	0.0151772	0	0.0227879	0.0401186	0.0181011	0	0.0534682	12q14.1	0.0193237	0.01756
12q24.11	0	0	0	0.0968391	0	0	0	0	0	0	12q24.11	0.00968391	0.0306232
12q24.33	1.88202	2.24648	1.62773	2.53038	3.16875	1.97131	2.30317	2.19222	2.87636	1.73802	12q24.33	2.25364	0.492557
14q11.2	0.396302	0.0585338	0.0518364	0.164205	0.798596	0.369821	0	0.14688	0.271781	0.048207	14q11.2	0.230616	0.242803
14q32.33	0.08015	0	0.0629018	0	0	0	0	0	0.0659594	0	14q32.33	0.0209011	0.0339325
15q25.2	0.414316	0.489556	0.0541926	0.0858347	0.442003	0.193316	0.0567227	0.307113	0.397788	0.503982	15q25.2	0.294482	0.181639
16p11.2	0	0	0	0	0	0	0	0	0	0	16p11.2	0	0
16p13.3	0.307678	0.272664	0	0.0956133	0.328239	0	0	0	0.126602	0.11228	16p13.3	0.124307	0.133335
17p13.1	0.100953	0	0.0792277	0.0209145	0	0.471034	0	0.19955	0	0.0491203	17p13.1	0.0920799	0.147658
19p12a	0	0	0	0	0	0	0	0	0	0	19p12a	0	0
19p12b	0	0	0	0	0	0	0	0	0	0.0178246	19p12b	0.00178246	0.00563664
19p12c	0	0	0	0.0213026	0	0	0	0	0	0	19p12c	0.00213026	0.00673647
19p12d	0	0	0	0	0	0	0	0	0	0	19p12d	0	0
19p12e	0	0	0	0	0	0	0	0	0	0	19p12e	0	0
19p13.3	0.0908388	0.322005	0	0	0	0.169538	0	0.134669	0	0.265195	19p13.3	0.0982246	0.121411
19q11	0	0	0	0.0323853	0	0.0972503	0	0	0	0.0380304	19q11	0.0167666	0.0318705
19q13.12b	1.81973	4.62292	2.58968	2.14135	2.32961	1.92456	2.75044	2.6618	2.83536	4.69275	19q13.12b	2.83682	1.01879
19q13.41	0	0.047402	0	0	0.0380424	0.0499148	0	0	0.0440188	0	19q13.41	0.0179378	0.0233468
19q13.42	0.202697	0.251482	0.159077	0.428329	0.345988	0.302644	0.366307	0.15025	0.834047	0.38464	19q13.42	0.342546	0.197586
1p31.1a	0.724771	0.0963438	0.17064	0.495503	0.231962	0.169085	0.208375	0.241758	0.178935	0.238039	1p31.1a	0.275541	0.189423
1p31.1b	0	0	0	0	0	0	0	0	0	0	1p31.1b	0	0
1p34.3	0	0	0	0	0	0	0	0	0	0	1p34.3	0	0
1p36.21a	0	0	0	0	0	0	0	0	0	0	1p36.21a	0	0
1p36.21c	0	0	0	0	0	0	0	0	0	0	1p36.21c	0	0
1q21.3	9.08039	3.19221	3.12144	4.19772	9.44703	8.12348	6.65762	5.39582	5.55821	5.09374	1q21.3	5.98677	2.2879
1q22	4.37724	1.58286	1.99403	0.985018	1.53869	2.91097	0.929908	2.14445	2.09096	1.92786	1q22	2.0482	1.00302
1q23.3	0.325193	0.0665045	0.137422	0.0932828	0.302447	0.116717	0.164386	0.111254	0	0.182571	1q23.3	0.149978	0.100364
1q24.1	0.653332	0.0361864	0	0.253785	0.609868	1.40988	0.0670842	0.0302678	0.201622	0	1q24.1	0.326202	0.451447
1q32.2	0.497298	0.342771	0.303551	0.103026	0.0392986	0.360942	0.317723	0.163833	0.863976	0.322626	1q32.2	0.331504	0.230641
1q43	0.10602	0	0	0	0	0	0	0	0	0	1q43	0.010602	0.0335265
20q11.22	2.68447	0.361094	0.225726	0.983187	1.41488	3.62343	0.551283	0.373101	0.65092	0.472322	20q11.22	1.13404	1.1409
21q21.1	0	0.025433	0	0.0178369	0	0.0267813	0	0	0.0236178	0.020946	21q21.1	0.0114615	0.0123158
22q11.21	0.0253193	0	0.0397413	0	0	0	0.0831932	0	0.0208365	0.0739174	22q11.21	0.0243008	0.0318577
22q11.23	0.104014	0.0230444	0	0.258587	0.0924712	0.0970641	0.0427208	0.0192753	0.064199	0.0189788	22q11.23	0.0720355	0.07526
2q21.1	0	0	0	0	0	0	0	0	0	0	2q21.1	0	0
3p12.3	1.4889	0.400551	0.312988	0.495736	0.73747	0.719515	0.58968	0.512409	0.503244	0.252264	3p12.3	0.601275	0.348711
3p25.3	0.0335141	0.0594004	0.368227	0.104148	0.0953433	0.0625493	0.192709	0.0993697	0.468867	0.269064	3p25.3	0.175319	0.147561
3q12.3	18.9094	9.39945	3.77459	18.0928	14.5649	17.4569	12.5178	7.18658	11.6659	14.2629	3q12.3	12.7831	4.92359
3q13.2	0.050423	0.0446848	0.019786	0	0.0358617	0.0705805	0.0414195	0.0373762	0.0414956	0.0184007	3q13.2	0.0360028	0.0194633
3q21.2	2.2549	1.45943	0.894767	1.62191	1.51363	1.56044	1.78983	1.10804	1.10506	0.961559	3q21.2	1.42696	0.419882
3q24	0	0	0	0	0	0.054984	0	0	0	0	3q24	0.0054984	0.0173875
3q27.2	0.0251566	0	0.0197429	0.0156352	0.0536754	0.0234756	0.0619939	0.0745895	0.0414052	0.0367211	3q27.2	0.0352395	0.022975
4p16.1a	0.676312	0.4067	0.625551	0.600483	0.755865	0.54096	0.535709	0.447606	4.23391	0.493607	4p16.1a	0.931671	1.16503
4p16.1b	0.152888	0.248397	0.0999891	0.522623	0.144982	0.309123	0.125589	0.113329	0.167759	0.148781	4p16.1b	0.203346	0.129179
4p16.3a	0.0516582	0.0457795	0.0405414	0.0321064	0.0367402	0.0482063	0.169737	0.0382918	0.0425121	0.0377028	4p16.3a	0.0543275	0.040965
4p16.3b	0.0269694	0.0239003	0.0211656	0.0502858	0.0191811	0.0503346	0	0.0199912	0.0221945	0.0196837	4p16.3b	0.0253706	0.0149804
4q13.2	0	0	0	0	0	0	0	0	0	0	4q13.2	0	0
4q32.1	0	0	0	0	0	0	0	0	0	0	4q32.1	0	0
4q32.3	0	0	0	0.0595665	0.0227212	0.0298122	0	0	0.0262907	0	4q32.3	0.0138391	0.0203557
4q35.2	0	0	0	0.0196947	0	0	0	0	0	0	4q35.2	0.00196947	0.00622802
5p12	0	0	0	0	0.0166848	0	0	0	0	0	5p12	0.00166848	0.00527621
5p13.3	0	0	0.0797361	0.0631462	0.018065	0.0474056	0.0208647	0.0376558	0	0.166845	5p13.3	0.0433718	0.0514222
5q33.2	0.0299419	0.159207	0	0	0	0.0279412	0	0.0221945	0.0739221	0.0437063	5q33.2	0.0356913	0.0496127
5q33.3	0.0251566	0	0.0394858	0	0	0.0469512	0	0.0932369	0	0	5q33.3	0.020483	0.0314359
6p11.2	0	0	0	0	0	0	0	0	0	0	6p11.2	0	0
6p21.1	4.8928	0.0205497	0.23658	1.4268	3.72723	2.76981	0.114288	0.257829	1.29765	0.0846212	6p21.1	1.48281	1.74416
6p22.1	0	0	0	0	0	0.0207834	0	0	0.0183284	0	6p22.1	0.00391118	0.00826578
6q14.1	0.203806	0.0451532	0	0	0.0362376	0	0	0	0.0209653	0	6q14.1	0.0306162	0.0632059
6q25.1	3.35129	0.289748	0.384892	1.67646	2.9067	1.67809	0.470005	0.363535	1.009	0.178972	6q25.1	1.23087	1.14462
7p22.1a	0.950858	0.561766	0.36355	0.833424	1.33519	0.75081	0.861183	0.361449	0.642058	0.693985	7p22.1a	0.735428	0.288777
7p22.1b	0.170685	0.0216087	0	0.106083	0.034684	0.136525	0.160237	0.0903719	0.140465	0.106778	7p22.1b	0.0967438	0.0597005
7q11.21	0	0	0	0	0.121877	0.159913	0	0	0.0705117	0	7q11.21	0.0352301	0.0605404
7q22.2	0	0	0.0370064	0	0	0	0	0	0	0	7q22.2	0.00370064	0.0117024
7q34	0.278375	0.041116	0.109235	0.317193	0.26398	0.0865913	0.0381114	0.412693	0.343633	0.304759	7q34	0.219569	0.137249
8p22	0	0	0.0829573	0.0164243	0.0187948	0.0493208	0	0.039177	0.152232	0.0192872	8p22	0.0378193	0.0479767
8p23.1a	0.0732125	0	0.0574573	0.0455027	0.0867834	0.0683203	0	0.0723586	0.160667	0.0178114	8p23.1a	0.0582113	0.0476239
8p23.1b	0	0	0.530401	0	0	0	0	0	0	0	8p23.1b	0.0530401	0.167727
8p23.1c	1.06646	0.0859176	0.0190217	1.19006	0.155144	0.949959	0.159278	0.305426	0.378981	0.265348	8p23.1c	0.45756	0.438038
8p23.1d	0	0	0.171412	0.0904985	0.03452	0.0905864	0.0398698	0.0359778	0.0199715	0.0708488	8p23.1d	0.0553684	0.0522975
8q11.1	0	0	0	0	0	0	0	0	0	0	8q11.1	0	0
8q24.3a	0.0748015	0.066289	0	0.0464903	0.1064	0	0	0	0	0	8q24.3a	0.0293981	0.040592
8q24.3b	0.610636	0.0541146	0.143768	0.056928	0.390866	0.17095	0.15048	0.113159	0.125631	0.0891348	8q24.3b	0.190567	0.175669
8q24.3c	1.3649	0.734385	0.478204	1.16642	0.884069	1.069	0.620656	0.758803	0.742145	0.675977	8q24.3c	0.849456	0.2726
9q34.11	0.607579	0.113355	0.125481	0.397495	0.500351	0.26857	0.13134	0.0711111	0.578956	0.280069	9q34.11	0.307431	0.202493
9q34.3	0.0732125	0.021627	0.0574573	0.0303351	0.0347133	0	0.0200466	0	0.0602502	0	9q34.3	0.0297642	0.0267234
Xq12	0	0	0	0	0	0	0	0	0	0	Xq12	0	0
Xq21.33	0	0	0	0	0	0	0	0	0	0	Xq21.33	0	0
Xq28a	0	0	0	0	0	0	0	0	0	0	Xq28a	0	0
Xq28b	0	0.0836722	0	0.0195605	0	0.0293693	0	0	0	0	Xq28b	0.0132602	0.0268491
Yp11.2	0	0	0	0.0413411	0	0	0	0.0246528	0	0	Yp11.2	0.00659939	0.0144581
Yq11.23a	0	0	0	0	0	0	0	0.0535223	0	0	Yq11.23a	0.00535223	0.0169252
Yq11.23b	0	0	0	0	0	0	0	0	0	0	Yq11.23b	0	0
Donor Mean	0.687735	0.312053	0.220449	0.47872	0.562562	0.587895	0.368496	0.29696	0.459793	0.392036	Donor Mean
Donor SD	2.30055	1.16167	0.625108	1.96497	1.89142	2.06921	1.51312	1.00841	1.46404	1.64931	Donor SD
Donor Total>1	54.6711	22.5033	13.1075	35.351	43.6658	45.8963	26.0189	20.6889	32.6724	27.7153	Donor Total>1
GAPDH	1220.72	1052.59	1053.51	1140.72	768.164	1099.86	1191.73	1527.68	1004.06	1555.08	GAPDH	1161.41	235.858
ACTB	6712.43	20821	22520.5	7373.89	5026.35	6152.22	16175.5	19222.4	13533.2	22210.9	ACTB	13974.8	7132.79

## Sheet: Brain_Amygdala_TPM_HML2
	9	12	13	28	34	45	46	48	50	54	59	60	68	81	83	87	90	100	105	110	115	121	135	140	143	181	186	196	206	212	218	220	220	228	241	248	257	260	265	276	300	302	310	316	317	328	332	345	355
10p12.1	0	0	0	0	0	0	0	0	0	0	0	0	0	0	0	0	0	0	0	0	0	0	0	0	0	0	0	0	0	0	0	0	0	0.340307	0	0	0.488892	0	0	0	0.188467	0	0	0	0	0	0	0	0
10p14	3.73473	3.90636	3.39489	0.805246	4.44261	1.54497	0.310005	3.27603	1.78502	2.38491	0.774677	3.76651	2.21015	2.60602	3.5373	2.04456	1.39049	2.17954	2.30962	3.7947	3.93404	3.39002	5.30161	3.90271	1.15965	2.73461	4.00364	2.93796	0.0737484	0.494933	2.81939	1.75118	0.950609	1.37511	1.12042	2.93826	1.43384	2.46906	1.03596	0.608253	7.64013	2.97404	2.81223	2.17614	1.88455	0.719735	2.40219	1.72496	1.33318
10q24.2	0	0.033996	0.111716	0	0.118435	0	0	0.0784036	0	0	0	0.0255887	0.0629014	0.0596568	0.0372488	0	0	0	0	0	0.0812286	0	0	0	0	0.0237985	0.0383268	0	0	0	0.025594	0	0	0	0	0.0455011	0.0335528	0.0433331	0	0.167089	0	0	0.0876142	0.093532	0	0	0	0	0.0250693
11p15.4	0.27692	0.152603	0.167159	0.108752	0.221516	0.198141	0	0.0977617	0.0370069	0.0361322	0.0164947	0.325448	0.282355	0.133895	0.195072	0.337736	0.0377742	0.182667	0.720955	0.0574908	0.243082	0.372657	0.0720119	0.307461	0.110738	0.195851	0.114696	0.165326	0.0387334	0.129972	0.0765918	0	0	0.0349463	0.277416	0.408495	0.401636	0.324193	0.251121	0.18751	0.0774149	0.251035	0.091767	0.244913	0.0695941	0.0667081	0.222645	0.0799381	0.300086
11q12.1	0	0	0	0	0	0	0	0	0	0	0	0	0	0	0	0	0	0	0	0	0	0	0	0	0	0	0	0	0	0	0.0318233	0	0	0	0	0.169727	0	0	0	0	0	0	0	0	0	0	0	0	0
11q12.3	0.792719	0.515894	0.601562	0.166035	0.434824	0.518586	0	0.243074	0.532712	0.661971	0.129512	0.26305	0.554248	0.321235	0.237042	0.169989	0.543758	0.0956175	0.381878	0.188085	0.25846	0.264155	0.494744	0.452647	0.489088	1.04849	0.712947	0.297483	0.114047	0.279425	0.350806	0.558812	0.32668	0.640244	0.330032	0.311832	0.279221	0.615161	0.308085	1.2269	0.341913	0.328512	0.960712	0.663895	0.683047	0.371009	0.29136	0.326905	0.245438
11q22.1	0.314431	0.179692	0.0210892	0	0	0	0	0.0394683	0	0	0	0.212542	0	0	0.0281265	0	0	0.0368731	0.0693008	0	0.0306678	0.062687	0.109022	0.11637	0	0.107821	0.0868215	0	0	0	0.135282	0	0	0	0.0763623	0.171789	0	0.0981622	0.0633639	0.0841124	0.136736	0	0.0264629	0.0353129	0.0234137	0.0336641	0	0.0403407	0.0567893
11q23.3	0.0722081	0	0.0435876	0.03781	0.0462091	0.0590469	0	0	0	0	0.0172042	0.07987	0.0490836	0	0.116265	0	0	0	0	0	0.0950771	0.0323907	0.0375548	0	0	0.0742824	0.0897221	0	0.0201998	0	0.059915	0	0.260374	0	0.0263045	0.106517	0.0785462	0.0676279	0	0.130384	0.141304	0.0290926	0.0957146	0.0364927	0	0.243522	0.0774076	0.0625327	0.0782488
12p11.1	0	0	0	0	0	0	0	0	0	0	0	0	0	0	0	0	0	0	0	0	0	0	0	0	0	0	0	0	0	0	0	0	0.246819	0	0.0498702	0	0	0	0	0	0	0	0	0	0	0	0	0	0
12q13.2	0	0	0	0	0	0	0	0	0	0	0	0	0	0	0	0	0	0	0	0	0	0	0	0	0	0	0	0	0	0	0	0	0	0	0	0	0	0	0	0	0	0	0	0	0	0	0	0	0
12q14.1	0	0	0.0211093	0	0	0	0	0.0197529	0	0	0.0499916	0.0193404	0	0.0450896	0	0	0	0	0	0	0	0	0.0727506	0	0	0.0719493	0	0	0	0	0	0	0	0	0.076435	0	0	0	0.0317121	0	0	0	0.013244	0	0	0	0	0	0.0568433
12q24.11	0	0.163947	0	0	0	0	0	0	0	0	0	0	0	0	0	0	0.486987	0	0	0	0	0	0	0	0	0	0	0	0	0	0	0	0	0	0	0	0	0	0	0	0	0.179797	0	0	0	0	0	0	0
12q24.33	4.95025	3.4352	2.85535	1.61285	3.51987	1.7991	0	1.14953	2.88138	3.21516	0.891134	3.37657	2.09374	1.56023	5.22515	3.01354	2.8811	2.67036	3.05491	6.3033	4.00739	3.50354	3.89049	4.09163	1.89158	3.22522	2.32369	1.44486	0.523149	2.80282	2.22109	3.34046	3.17334	2.88752	2.64486	3.24547	3.62973	2.73024	2.44405	2.58224	5.44326	3.01385	2.12476	2.11261	1.40073	1.69597	3.24299	1.8418	2.11595
14q11.2	0.0945872	0.138999	0.171289	0.0495283	0	0.0773471	0	0.160283	0.202247	0	0.0450725	0.26156	0.128592	0.121959	0.380745	0	0	0.0998295	0.0938117	0.157096	0.166059	0.0848587	0.0983881	0.105019	0.226948	0.0486522	0.626823	0.451763	0.0529205	0.152209	0.156968	0	0	0.38197	0.206742	0.0930195	0.411559	0.0885875	0	0.227724	0.528851	0.228655	0.501516	0.382422	0	0.182283	0.101398	0.218435	0.05125
14q32.33	0.114779	0.16867	0.207854	0	0	0	0	0	0	0	0	0	0	0	0	0.086145	0	0.24228	0	0	0	0	0	0	0	0	0	0.2741	0	0	0	0	0	0	0	0	0	0	0	0.34542	0	0	0.608573	0.232028	0.0769215	0	0	0	0
15q25.2	0.988867	0.363292	0.775993	0.103559	0.126564	0.242589	0	0.111713	0.740039	0.412883	0	0.765656	0.40331	3.82506	0.318441	0.296871	0.215824	0.417469	0.392304	0	0.694427	1.33074	0.308581	0.329379	0.553615	0.96641	0.163829	0.236149	0	0.742596	0.273505	0	2.13944	0.299499	0.216139	0.972476	1.21909	0.277843	0.269022	0.773745	1.16107	0.398414	0.973722	0.599707	0.795254	0.666991	0.106007	0.171273	0.160739
16p11.2	0	0	0.074816	0.0648991	0	0	0	0	0	0	0	0	0	0	0	0	0	0.130811	0.122926	0	0	0.111194	0.128922	0	0	0	0	0	0	0	0	0	0	0	0	0	0.0898806	0	0	0	0	0	0.0469399	0	0.0830625	0	0	0	0.0671552
16p13.3	0	0.323743	0	0.115357	0	0	0	0	0	0	0	0.12184	0	0	0.709439	0.165346	0	0	0	0.365896	0.193385	0	0	0	0.176196	0	0	0	0	0.236342	0	0	0	0	0	0	0.159761	0.618991	0	0.132599	0.739052	0	0.0834348	0.445352	0.147642	0	0	0.25438	0
17p13.1	0	0	0	0	0	0	0.113334	0	0	0	0	0	0	0	0	0	0	0	0	0	0	0.0432332	0	0	0	0	0	0	0	0	0	0	0	0.0486508	0	0	0	0	0	0.0580096	0	0.0388312	0	0	0.0968861	0.0464341	0	0	0
19p12a	0.0327014	0.0240278	0	0	0	0	0	0	0	0.0682695	0	0	0	0.0421645	0	0	0	0	0	0	0	0	0.0340155	0	0	0	0	0	0	0	0	0.0620638	0.235835	0.0660288	0	0.0321594	0	0	0	0	0	0	0.0247697	0	0.0438313	0	0.0350562	0	0
19p12b	0.0699475	0.0513949	0.0211115	0	0	0	0	0	0	0	0	0.0386848	0.0475469	0.0450944	0	0.104996	0	0	0	0	0.0614004	0.0627533	0	0	0.0279714	0	0	0	0	0.0187599	0	0.132753	0	0	0	0.0687882	0.0253624	0	0	0.0210503	0	0	0	0.0353503	0.0234385	0	0	0.0403833	0
19p12c	0.245419	0.108195	0.118515	0.051403	0.125643	0.160549	0	0.027725	0.157426	0.153705	0	0.108584	0	0	0.0395156	0	0	0	0.0973626	0	0	0	0.0510561	0.0544972	0	0.100987	0.0406593	0.117216	0.0274618	0	0	0	0	0.0495535	0.143045	0	0.142379	0	0.178043	0	0.0823302	0	0.0557677	0.148836	0.131578	0.0945914	0.315709	0	0.10638
19p12d	0.0402039	0	0	0	0	0	0	0	0	0	0	0	0	0	0	0	0	0	0	0.0667732	0	0	0	0	0	0	0	0.0480049	0	0	0	0	0	0	0	0	0.0291552	0	0	0	0	0	0	0	0	0	0	0	0
19p12e	0	0	0	0	0	0	0	0	0	0	0	0	0	0	0.0292385	0	0	0	0	0	0	0	0	0	0	0	0	0	0	0	0	0	0	0	0	0	0.0263373	0	0	0	0	0	0	0	0	0	0	0	0
19p13.3	0.130085	0.095582	0.471147	0.136232	0	0.106375	0	0.293916	0	0.678935	0.185964	0.50361	0	0	0.523637	0	0	0.82377	0.645094	0.216054	0.22838	0.350117	0.135313	1.15546	0	0.133822	0.107758	0	0	0.139555	0	0.493776	0.938144	0	0.473885	0.127929	0.283007	0.243668	0	0.548079	0.145465	0	0.197066	0.131486	0.348719	0	0.278905	0.450619	0.563871
19q11	0.261169	0.63052	0.27026	0.234437	0.238762	0.213566	0.526481	0.779758	0.119664	0.194726	0.106673	0.123806	0.152168	0.0481064	0.0300369	0.0840067	0.122145	0.0393776	0.0740079	1.6731	0.294757	0	0.155236	0.124274	0.0895193	0.115145	0.0309062	1.55923	0.0417489	0	0.165109	0	0	0.150668	0.217464	0.220149	0.054113	0	0.169169	0	4.42242	0.21045	0.113041	0.113134	0.0500081	0	0.719935	0.0861615	0.242586
19q13.12b	3.75256	3.03808	3.08317	1.81939	3.15743	2.32986	1.4709	2.11964	1.37444	3.88076	1.32456	3.97779	3.54279	0.985613	5.59456	2.94681	3.1092	1.50354	2.68796	7.0404	3.66002	3.08605	2.42152	3.20198	1.83409	2.1089	4.893	2.19886	0.485999	1.99423	2.90228	4.15447	3.75869	4.5602	2.83528	3.65619	2.41893	2.92878	2.20562	1.67306	8.48957	3.2478	2.5134	1.54528	1.74643	2.00881	2.68185	1.82547	1.84498
19q13.41	0	0	0.0924759	0	0	0	0	0	0	0	0	0.0423633	0	0	0	0	0	0	0	0	0	0	0	0	0	0	0.0634519	0	0	0	0	0	0	0	0	0	0	0	0	0	0	0	0	0	0	0	0	0	0
19q13.42	0.812759	0.0853123	0.175219	0.121595	0.148606	0.142419	0	0.131168	0.310329	0.545389	0.0829917	0.160536	0.3157	0.0748538	0.280425	0.392144	0.570175	0.183815	0.230313	0.28926	0.305762	0.520832	0.241548	0.322285	0.139292	0.358332	0.240451	0.0693189	0.0649614	0.373682	0.160569	0.440723	0	0.293049	0	0.399644	0.5473	0.326231	0	0.139769	0.486884	0.18712	0.219866	0.117358	0.194532	0.0559394	0.0622346	0.167585	0.188733
1p31.1a	0	0.114392	0.15663	0.163042	0.19926	0.339492	0	0.117253	0	0.0541699	0.148374	0.0861028	0	0.0669126	0.208896	0.311593	0.169895	0	0.205879	0.172382	0	0.186231	0	0.0576189	0.207525	0.106772	0.128965	0.37179	0	0	0.200948	0.295475	0.748513	0.104784	0.0378096	0.204141	0.0752673	0.194414	0.329423	0.406058	0.261139	0.627258	0.314465	0	0.208673	0	0.222529	0.359533	0.084355
1p31.1b	0.341608	0.251001	0	0	0.43722	0	0	0	0	0	0.162783	0	0	0	0.550035	0.256388	0	0	0	0	0.299866	0	0.355335	0	0.273213	0.175711	0	0	0	0	0	0	0	0	0	0	0.247729	0	0	0	0	0.550536	0.258751	0.690572	0	0	0	0	0
1p34.3	0	0	0	0	0	0	0	0	0	0	0	0	0	0	0	0	0	0	0	0	0	0.239633	0	0	0	0	0	0	0	0	0	0	0	0	0	0.262679	0	0	0	0	0	0	0	0	0	0	0	0	0
1p36.21a	0	0	0	0	0	0	0	0	0	0	0	0	0	0	0	0	0	0	0	0	0	0	0	0	0	0	0	0	0	0	0	0	0	0	0	0	0	0	0	0	0.0908681	0	0	0	0	0	0	0	0
1p36.21c	0	0	0	0	0	0	0	0	0	0	0	0	0	0	0	0	0	0	0	0.116953	0	0	0	0	0	0	0	0	0	0	0	0	0.253914	0	0	0	0	0	0	0	0	0	0	0	0	0	0	0	0
1q21.3	14.2932	14.6082	10.5092	8.94735	11.9665	10.7213	7.32964	9.10547	10.1106	17.9484	6.19642	15.2749	11.9804	10.9467	15.3137	13.8731	9.03023	7.82622	18.4394	16.7779	15.5654	13.8836	13.1907	9.54559	9.97026	7.40715	14.0655	9.88064	4.08862	14.4113	10.225	12.2377	10.0754	6.83524	12.9192	13.8449	15.4308	11.6755	12.4743	10.9962	13.9401	15.6741	15.4662	11.84	8.13845	6.93802	14.1703	7.94175	13.6838
1q22	0.360254	3.97052	0.739374	0.452731	0.507192	1.56133	1.44034	0.508725	0.539207	1.57938	0.309001	0.916504	0.587719	0.975456	0.812079	1.51414	0.275194	1.67297	2.25099	4.24816	1.4863	1.35744	0.487149	1.63994	1.49825	0.907977	0.567002	0.344125	0.24187	0.54107	0.936622	0.888839	0.259806	1.01836	1.20737	3.15312	0.809876	1.18091	0.261353	2.51526	1.34953	0.261263	2.25121	2.51251	2.05218	3.43659	0.193097	0.249586	0.644146
1q23.3	0.250757	0	0.151367	0	0.137546	0.0292932	0.252746	0	0.0382978	0	0.01707	0.0990588	0.0487007	0.0923772	0	0.0268859	0	0	0.0710575	0	0.0628904	0.032138	0.0372619	0.0795466	0	0.0552773	0.0593482	0.0427733	0	0	0.0396318	0.0679871	0	0	0.0260993	0.0352287	0.0259779	0.134201	0.227395	0.0646835	0.100144	0.0288657	0.0271337	0	0.096029	0	0.0768039	0.0413633	0.291144
1q24.1	0	0	0	0.0306191	0	0	0	0.0330298	0	0	0	0	0	0	0	0	0	0	0	0	0	0	0	0	0	0	0	0	0	0.0313659	0	0	0	0	0	0	0	0	0	0	0	0	0	0	0	0	0	0	0
1q32.2	0.633026	0.174422	0.0477648	0.124301	0.303826	0.388235	0	0.223479	0.338385	0.495579	0	0.175049	0.645451	0.102026	0.0637035	0.0593883	0.25905	0	0	0.131421	0	0.567918	0.0823079	0	0.126571	0	0.196642	0	0	0	0.131314	0.600707	0.570654	0.798855	0	0.4669	1.49195	1.18575	0.0717563	0.238132	0.486659	0.127523	0.179807	0.15996	0.106059	0.152492	0.169652	0	0.0428739
1q43	0.151826	0	0	0	0	0	0	0	0	0	0	0	0	0	0	0	0.165683	0	0	0	0	0	0	0	0	0	0	0	0	0	0	0	0	0.306558	0	0	0	0	0	0	0	0	0	0	0	0	0	0	0
20q11.22	0.686479	0.6305	0.704454	0.629052	0.834685	0.589424	0.242174	0.930622	1.06418	2.25719	0.310764	0.62644	0.373308	0.398308	0.607927	0.515225	0.486936	0.253584	0.953191	0.912118	0.572466	0.400318	0.749767	0.381095	0.521583	1.27116	0.540223	0.409841	0.268854	0.497105	0.854413	1.04229	1.73275	1.52471	0.62519	0.607591	0.622279	0.610788	1.27617	1.23955	1.22822	0.636139	0.935953	0.381628	0.391051	1.28987	1.36143	0.475596	0.613724
21q21.1	0.123295	0	0.0248085	0	0.0526012	0	0	0	0	0	0	0.0227296	0.0558733	0.158974	0.0330869	0	0	0	0	0	0.0721527	0	0	0.136893	0	0	0	0.0490729	0.0229941	0	0.0454686	0.0780001	0	0	0	0.0404171	0	0	0	0	0.0919146	0	0.015565	0.0415407	0	0	0	0.0237276	0
22q11.21	0.0362584	0.18649	0.350192	0	0.0464067	0.0296497	0	0.0204807	0.0775279	0.0756953	0	0.100264	0.246467	0.187003	0.0875714	0.0272131	0	0	0.0719223	0	0	0.0650584	0	0.201287	0	0.0746001	0.0300353	0.0865879	0	0	0.0601712	0.0688146	0.784461	0.109816	0.052834	0.0713149	0.184058	0.0339585	0.0328804	0.261883	0.0608178	0.175302	0.590475	0.0732975	0.0242994	0	0.0388693	0.0628001	0.0196458
22q11.23	0	0.0547228	0.0674355	0	0.0476609	0.0609021	0.0875788	0.0420684	0	0	0	0.144164	0.151877	0	0	0.0558972	0.0406371	0	0.0369331	0.0618479	0.0653762	0.0334083	0	0.0826909	0.0297826	0.0383081	0.0616941	0.0889281	0	0.0199746	0.123595	0.141349	0	0.0375948	0	0.0366212	0.0540094	0.0348763	0	0.0672402	0.0208205	0.150033	0.0846187	0.0752785	0.0249562	0.107646	0.0399198	0.0429983	0.0807072
2q21.1	0.123803	0.181931	0.074732	0	0.158453	0	0.291164	0	0	0	0.0589942	0.205409	0	0	0	0.0929179	0.270204	0	0	0.205619	0	0	0	0.274914	0	0.127359	0	0	0	0.0664075	0	0.469928	0	0	0	0.243501	0.0897797	0	0.112269	0.67064	0	0	0.234436	0	0.0829692	0	0.265435	0	0.0670798
3p12.3	0.951862	0.307733	0.344748	0.418672	0.48731	0.404752	0.447726	0.602181	0.651288	1.11281	0.0907159	1.38978	1.19053	0.245462	0.429135	0.571523	0.332396	0.522401	0.566435	0.948548	0.568175	0.273268	0.435649	0.169095	0.365416	0.372098	0.977729	0.318237	0.106511	0.469731	0.421233	0.722613	0	0.922533	0.416102	0.336991	0.966385	0.927144	0.276218	0.366666	0.723792	0.306804	0.922865	0.423328	0.459297	0.183438	0.53061	0.219818	0.660155
3p25.3	0.479938	0.0352641	0.144854	0	0.0614266	0.0392461	0	0.0542187	0	0	0	0.0530863	0	0.185646	0.115914	0.0720417	0	0.253268	0	0	0.0842585	0.086115	0.0998446	0.053287	0.0767692	0.0493725	0.238539	0	0	0.0257438	0.0265487	0	0	0.0484531	0.139868	0	0.104413	0.134848	0.0870448	0.144435	0.026834	0.11602	0.0908822	0.145531	0.0643283	0.0462454	0.154349	0.0277086	0.0520087
3q12.3	25.0853	7.45795	19.4314	6.66257	8.86173	9.10047	4.51854	12.6133	12.673	21.3035	6.06318	22.2338	17.8403	11.0308	14.4169	11.8079	11.1556	13.2761	16.7542	20.1694	10.0236	19.4482	16.3649	18.3936	18.4392	8.05504	17.4767	13.2018	3.54931	15.9446	12.7936	30.1342	23.2672	18.6281	16.2165	15.4006	8.64884	18.1978	16.7653	10.6694	34.5572	13.875	10.9283	15.1693	12.7301	10.5838	19.7024	5.71356	12.0403
3q13.2	0.108312	0	0.0217938	0.018905	0	0	0	0	0.0385989	0	0.0172042	0	0	0.0465517	0.0290662	0.0270973	0	0	0	0	0	0.194344	0	0.0801719	0.0866262	0	0	0	0.0403997	0.0774645	0	0	0	0	0	0.0355056	0	0	0	0	0	0	0.027347	0	0	0	0	0.0416885	0.0195622
3q21.2	2.14066	2.37264	0.832253	0.531954	1.34668	0.326362	0.170661	0.471365	0.155158	0.568088	0.328494	1.82602	1.18382	0.842068	1.63574	0.571852	0.435531	0.612691	1.72727	0.66286	1.97463	1.00907	0.566104	1.85306	0.812503	0.597193	1.08198	0.823126	0.0608987	1.03147	0.521827	0.344299	0.784978	1.46518	0.449385	1.56996	0.841963	0.611656	0.361923	0.458597	2.61689	0.380072	0.783238	0.880149	0.729463	1.1537	1.82806	0.43989	0.609422
3q24	0.0843779	0	0	0	0	0	0	0	0	0	0	0	0	0	0.0679298	0	0	0	0	0	0	0	0	0	0	0.0868018	0	0.10075	0	0	0	0	0	0	0	0	0	0	0	0	0	0	0	0	0	0	0	0	0
3q27.2	0.0360254	0.0529403	0.0434926	0.0377276	0	0	0	0	0	0	0	0	0.0489766	0	0.145014	0.0811146	0.0786267	0	0	0	0.0316233	0	0	0.159995	0.057625	0	0	0.0430157	0.0403116	0.0579718	0.139497	0.273489	0	0.10911	0	0	0.05225	0.0337403	0	0.0650499	0	0	0.0409311	0.0728264	0.217289	0.0694261	0.077239	0.0415976	0.0585587
4p16.1a	1.24523	1.37242	1.06486	0.670145	0.841146	0.707127	0.162699	0.429837	0.887516	1.37202	0.626338	1.62605	1.45777	1.15958	2.3113	0.830741	0.301973	0.292053	2.05836	0.746833	1.12343	0.993025	1.54712	0.960113	1.18956	1.13867	0.916893	0.454315	0.193525	1.85538	1.09063	0.656474	0.748356	0.907937	0.957644	1.4627	0.97827	0.550725	0.815545	0.749489	1.41179	1.61659	0.995597	1.39848	0.88088	1.2332	0.741607	0.918616	0.674699
4p16.1b	1.75154	0.938416	1.2996	0.401255	0.793963	0.358074	1.88804	0.288564	1.24839	0.952247	0.295602	1.59432	0.94257	0.7528	2.32081	0.903781	0.358388	0.770258	2.38863	0.606057	1.37736	0.327374	1.1387	0.931846	1.1382	0.9197	1.48115	0.392139	0.265409	0.861231	0.847788	0.27702	0.263161	1.87883	1.16979	1.07657	0.396935	0.751869	1.25745	0.834604	2.5503	1.4702	0.608074	0.99585	1.80967	1.68774	0.547653	0.758424	0.988579
4p16.3a	0	0.0543556	0.0446553	0.193681	0	0	0	0	0.0790889	0	0	0	0	0	0.119113	0	0	0.234231	0	0.245731	0.0649375	0	0.0769496	0.164272	0.118331	0.0761021	0.12256	0	0	0.238086	0.0409218	0	0	0	0.0538978	0.0727508	0	0	0	0	0.124085	0.0596106	0.140085	0.0747733	0	0.142564	0.158608	0	0.0400828
4p16.3b	0.0772429	0.227021	0.13988	0.101116	0.395449	0.221074	0	0.130892	0.371612	0.0403142	0.0368076	0.747592	0.052506	0.298786	0.746228	0.17392	0.0842928	0.244572	0.459658	0.64145	0.678044	0.277193	0.441907	0.514572	0.494221	0.397309	0.0959782	0.0922309	0.0432166	0.435046	0.192278	0	0	0	0.168832	0.227888	0.47613	0.108515	0.175116	0.27895	0.496658	0.466817	0.160896	0.156149	0.310597	0.260502	0.372623	0.133786	0.230188
4q13.2	0	0	0.0362004	0	0	0	0	0	0	0	0	0	0	0	0	0	0	0	0	0	0	0	0	0	0	0	0	0	0	0	0	0	0	0	0	0	0	0	0	0	0	0	0	0	0	0	0	0	0
4q32.1	0	0	0	0	0	0	0	0	0	0	0	0.0755089	0	0	0	0	0	0	0	0	0	0	0	0	0	0	0.113097	0	0	0	0	0	0	0	0	0	0.0990097	0	0	0.0821763	0	0	0	0	0	0	0	0	0.0739761
4q32.3	0.274497	0.100845	0.0552322	0.167689	0.175662	0.635984	0	0.258417	0.146732	0.286528	0.0872017	0.303623	0.0621965	0.0589883	0.294651	0.549383	0.599099	0.144855	0.181497	1.97557	0.200796	0.164176	0.237939	0.304771	0.256127	0.211787	1.28851	0.437012	0.0255963	0.147239	0.455529	1.38924	1.9796	1.43181	0.366651	0.314938	0.232237	0.428475	0.165949	0.468114	0.946429	0	0.225244	0.0462419	0	0.0881658	0.686613	0.211303	0.173518
4q35.2	0.272274	0	0	0.0475232	0	0	0	0.0256324	0	0	0	0	0	0	0.0365331	0	0	0	0.045007	0.0753684	0	0.0407117	0.094405	0	0	0	0.150362	0	0	0	0.0753069	0.0861245	0	0	0	0.0446269	0.0329081	0.0850012	0.0411513	0.136566	0	0	0	0	0	0	0.0972933	0	0.0491753
5p12	0.0335951	0	0	0	0.042998	0	0	0	0	0	0	0	0	0	0	0	0	0	0.0666394	0	0	0.0301398	0	0	0	0	0	0	0	0	0	0	0	0	0	0	0	0	0	0	0	0	0.0127233	0	0.0450291	0	0	0	0.0182028
5p13.3	0.109122	0	0.0219568	0	0.0931095	0	0	0.020546	0.0777752	0	0.0173329	0.0201169	0.0494507	0.0468999	0.0585671	0	0	0.03839	0.0721518	0	0	0.0326329	0.113507	0.0403858	0	0.0187095	0.0602622	0.0868641	0	0.097555	0.020121	0.0690341	0.262321	0	0.106005	0	0.0791337	0.0340669	0.0659706	0	0	0	0.0275516	0	0	0	0.0389933	0.0210001	0.039417
5q33.2	0	0.0315054	0	0.0224521	0	0	0	0.0242199	0	0	0	0.023714	0	0	0.207119	0.0321815	0	0	0.0425267	0	0.150555	0	0.0892025	0	0	0.022055	0	0	0	0.0459996	0.0474379	0	0	0	0	0	0	0	0.0388835	0.025808	0.335634	0.0345513	0.0487172	0	0	0	0.0459658	0	0
5q33.3	0	0	0	0.0188638	0	0.0294591	0	0	0	0.0376044	0	0.019924	0.0979532	0	0	0	0	0	0	0.0598332	0	0	0	0	0.0288125	0	0	0	0	0	0.0199281	0.0683723	0.519613	0	0.0262472	0	0	0.0337403	0.0653382	0.0650499	0.0402846	0	0.0545749	0	0.120716	0.104139	0.077239	0	0.0390391
6p11.2	0	0.0505344	0	0	0	0	0	0	0	0	0	0	0	0	0	0	0	0	0	0.114228	0	0	0	0	0	0	0.0569721	0	0	0	0	0	0	0	0.0501088	0	0	0	0	0	0	0	0	0	0	0	0	0	0
6p21.1	0.0664143	0.0975977	0.0601353	0.0695525	0.0425014	0	0	0.0750285	0.0710037	0	0.0474714	0.0734615	0	0.0856331	0.026734	0.0249231	0	0.0350476	0.0658698	0.110305	0.0582989	0.148959	0.138166	0.110609	0.132793	0.0341611	0	0.0793012	0.0185791	0.0356245	0.128584	0	0	0	0.0483878	0.0326568	0.0963252	0	0	0.0599611	0.0556998	0.080275	0.0754583	0	0.0667637	0.0319975	0	0.11503	0
6p22.1	0	0.0234346	0	0	0	0	0	0	0	0	0	0	0	0	0	0	0	0	0	0	0	0	0	0	0	0	0	0	0	0	0	0	0	0	0	0	0	0	0	0	0	0	0.0120791	0	0	0	0	0	0
6q14.1	0	0.026806	0	0.0382063	0.0466934	0.0298329	0	0.123643	0	0.228489	0	0.262298	0.049598	0	0	0.0547625	0	0.115513	0	0.0605924	0.192147	0.196381	0	0.405061	0	0	0	0.130684	0	0.21526	0.020181	0	0	0.0368316	0.265802	0	0.0264565	0.170842	0	0.0439168	0.305968	0	0.0276336	0.0368752	0	0	0	0.0421254	0.0988361
6q25.1	2.22402	1.03208	0.706581	0.551631	3.74539	2.01009	0	1.12401	0.375427	0.488737	0.167335	0.841583	1.27308	0.452779	0.848125	0.614969	1.27737	0.370624	1.85751	1.9441	1.43851	0.315044	2.67866	2.20938	0.936176	1.80625	7.85404	0.8386	0.0654903	0.565087	1.35976	1.9994	6.75331	1.65444	0.596978	1.26625	1.69771	0.877032	0.849188	2.60678	3.99223	2.45237	5.80739	3.66773	1.33359	0.789528	2.25869	1.21643	0.507384
7p22.1a	1.64099	0.974854	1.15917	0.438773	0.446868	0.542467	0.246342	0.690257	0.858529	0.400895	0.1331	1.13927	1.8512	0.9904	0.140543	0.393069	0.609621	0.736995	0.623312	0.521897	0.306483	1.53486	0.581083	2.71358	1.53583	0.736312	0.347066	0.333515	0.156275	0.955136	0.482843	1.32529	1.76257	1.5157	0.38157	0.789727	1.0381	1.4061	0.443266	0.756532	1.62027	0.450148	2.28759	0.599939	0.0233989	0.0336428	0.29943	0.342679	1.15398
7p22.1b	0	0.0769703	0.210781	0	0.0893831	0.0571078	0	0.0591711	0.0373313	0.0364488	0.0166392	0.0386235	0	0.0450229	0.112446	0.0262074	0.0381053	0	0.277057	0	0	0.0626539	0.145286	0.077539	0.139636	0.0538822	0.0578504	0	0	0.0749206	0.13521	0.198814	0	0.0705051	0.0254407	0.0686792	0.0506445	0.130814	0	0.126102	0.0390467	0.0844116	0.105796	0.0705885	0	0.100939	0.0374328	0.0806388	0.075679
7q11.21	0	0	0.0740665	0	0.314085	0.200672	0	0.0693074	0.262358	0	0.0584688	0.27144	0.333623	0	0.296345	0.184181	0	0.129501	0.243388	0.407576	0	0	0.382892	0.544931	0	0.126225	0.101641	0	0	0	0	0	0	0	0	0.120666	0	0.114917	0.111269	0	0	0.395487	0.325287	0.124021	0	0.709383	0.263071	0.0708394	0
7q22.2	0.0675264	0	0.0407615	0	0.0864262	0.0552186	0	0	0.144385	0.352431	0	0	0.0918024	0	0	0.253404	0	0	0.0669728	0	0	0	0	0	0.0540065	0	0.0559366	0.0806291	0.0377803	0.217326	0	0	0	0.0681727	0.0491981	0.132814	0.0489691	0.0632432	0.0612353	0.0406435	0.07551	0	0.204592	0.0682533	0.0452544	0.1952	0.217167	0	0.0365877
7q34	2.72408	2.34329	2.96787	1.94825	2.38104	3.25986	1.40633	2.02658	1.9889	1.66447	3.13437	2.53544	2.98078	3.51237	2.78145	2.34371	1.74012	2.24395	3.09713	2.75874	2.44954	1.84783	1.86599	3.09829	2.71006	2.18719	2.69684	2.61799	0.631942	2.81547	1.76415	1.76537	1.43747	2.88431	1.83948	2.02553	2.50546	1.80457	1.56653	2.19946	2.60037	2.08799	1.98787	3.55928	2.49351	1.40846	2.42166	2.64676	2.73597
8p22	0.719028	0.166836	0.205594	0.416133	0.145306	0.433243	0	0.235136	0.28321	0.158009	0.396729	0.125577	0.205794	0.0975892	0.213266	0.19882	0	0.519232	0.3378	0.062853	0.0332193	0.0339513	0.27555	0.210087	0.242133	0.330911	0.313483	0.451866	0.0846922	0.0811968	0.37681	0.071823	0	0.26744	0.0275719	0.409379	0.192105	0.0354431	0.171589	0.296109	0.359701	0.396426	0.300978	1.03278	0.887661	1.05748	0.202843	0.305879	0.0410094
8p23.1a	0.104844	0.0770353	0.105479	0	0	0.228624	0	0	0.0373629	0.0729593	0	0	0	0	0	0.236066	0	0.258194	0.103984	0.406306	0	0.0627069	0	0	0.0279507	0	0	0	0	0.018746	0	0	0	0	0.0254622	0	0	0	0	0.0631043	0.0976993	0	0.105885	0	0	0.235724	0	0	0.0189358
8p23.1b	0	0	0.389481	0	0	0	0	0	0	0	0	0.356844	0.438592	0.415968	0	0.24213	0	0.340492	0.319967	0	0	0	0	0	0.258019	0.331879	0	0	0.180498	0	0	0	0	0.977097	0.470094	0	0.467905	0.302148	0.292556	0	0.721507	0.25996	0.122181	0	0.216206	0.621719	0	0.186256	0
8p23.1c	0.694189	0.535568	0.565703	0.890563	0.488666	0.36898	0.897943	0.568565	0.296864	1.52169	0.314254	0.883026	0.519064	0.984578	0.614755	0.93782	0.340896	0.549497	1.377	1.26825	0.639832	0.591651	0.505459	0.847826	1.5268	0.321359	0.373778	0.331555	0.135937	0.670251	0.422405	0.856372	0.500632	0.700833	0.632211	1.09229	0.32722	0.650156	1.07018	0.856542	1.45549	0.783128	0.473232	0.45608	0.0232613	0.769236	0.967429	0.460899	0.526584
8p23.1d	0	0.0510708	0.25174	0.109186	0.133441	0.0568377	0	0.0196304	0.185774	0.108829	0.0331211	0.0192204	0	0.04481	0.167872	0.130417	0	0.0366793	0.137873	0	0	0.0311788	0.108449	0.0385862	0.22236	0.0536274	0	0.0414967	0	0.0372831	0.134571	0.197874	0	0.0350858	0.101281	0.136709	0	0	0.0630309	0.104588	0.0777241	0.0280041	0.0263238	0.0351273	0.34936	0.0334872	0.111767	0.060193	0.0564908
8q11.1	0	0	0	0	0	0	0	0	0	0	0	0	0	0	0	0	0	0	0	0	0	0	0	0	0	0	0	0	0	0	0	0	0	0	0	0	0	0	0	0	0	0	0	0	0	0	0	0	0
8q24.3a	0	0	0	0	0.1371	0.0875949	0	0.121013	0	0	0	0.177728	0	0	0	0.160793	0	0	0.318723	0	0.47015	0.0961018	0.111424	0.118933	0	0	0	0	0	0	0	0.203301	0	0	0.156089	0.210687	0.155362	0.200649	0	0	0.179676	0.0863166	0.243412	0	0.215365	0	0.229665	0.185532	0.232161
8q24.3b	0.480953	0.417639	0.316714	0.297628	0.391723	0.143015	0	0.222273	0.467443	0.593312	0.229183	0.217631	0.356649	0.0563754	0.527999	0.262524	0.0477135	0.461462	0.216823	0.0726179	0.191902	0.078452	0.363839	0.0970904	0.31472	0.404811	0.688155	0.156621	0.0489251	0.422153	0.0725587	0.0829815	0.31532	0.176566	0.127422	0.25799	0.475608	0.327597	0.158598	0.842125	0.831169	0.52848	0.380857	0.132581	0.205114	0.463433	0.187486	0.151458	0.355355
8q24.3c	0.907494	0.769378	0.463521	0.182764	0.357381	0.342502	0	0.157723	0.0746311	0.364334	0.0498966	0.443983	0.28471	0.22502	0.309097	0.550122	0.342803	0.147352	0.242322	0.521731	0.949798	0.281823	0.363062	0.581297	0.474561	0.394969	1.06978	0.375086	0.0585846	0.617834	0.308922	0.264973	0.251716	1.02189	0.279729	0.583527	0.303739	0.817241	0.316518	0.33613	1.24897	0.196877	0.224721	0.388073	0.397655	0.807172	0.449003	0.0806047	0.52953
9q34.11	0	0.0336476	0.0552858	0.0719364	0.0586109	0.0748942	0	0	0.146875	0.143403	0.0218216	0.177285	0.249027	0	0.0737341	0.0687394	0	0.0966636	0.181673	0	0.120594	0.0821676	0.0476339	0.305066	0.0366251	0.0471093	0	0.0546795	0.0512423	0.0982548	0.126659	0	0	0.184928	0.133457	0.225174	0.0664178	0.128667	0.0830548	0.441005	0.716911	0.110702	0.208119	0.0925735	0.0920693	0.220628	0.147274	0.052877	0.124062
9q34.3	0	0	0.0421918	0	0	0	0	0.0394808	0	0	0.0166533	0.0193281	0	0	0	0	0	0	0.0346614	0	0	0.0313534	0.0363522	0	0	0.0179759	0.086849	0	0	0	0.0386642	0	0	0	0.0254622	0.0687373	0	0	0	0.0631043	0	0.028161	0.0397069	0.0353241	0	0.0336748	0	0.0201767	0
Xq12	0.161149	0	0	0	0	0	0	0	0	0	0	0	0	0	0	0	0	0	0	0	0	0	0	0	0	0	0	0	0	0	0	0	0	0	0	0	0	0	0	0	0	0	0	0	0	0	0	0	0
Xq21.33	0	0	0	0	0	0	0	0	0	0	0	0	0	0	0	0	0	0	0	0	0	0	0	0	0	0	0	0	0	0	0.0193097	0	0	0	0.0254326	0	0	0	0	0	0	0.0281283	0	0	0	0.0336357	0	0	0
Xq28a	0	0	0	0	0	0	0	0	0	0	0	0	0	0	0	0	0	0	0	0	0	0	0	0	0	0	0	0	0	0	0	0	0	0.139333	0	0	0	0	0	0	0	0	0	0	0	0	0	0	0
Xq28b	0.0450698	0	0.0816175	0.0471994	0	0	0.529985	0	0.240921	0	0.0214766	0.12463	0	0	0.0362842	0.405916	0	0	0	0.0748547	0	0	0.281285	0.0500405	0.036046	0.139093	0.26134	0	0	0.0483507	0	0	0	0	0.0328367	0.177291	0.0980516	0	0	0.108508	0	0.145269	0	0	0	0	0	0	0
Yp11.2	0	0	0	0.0249389	0	0	0	0	0	0	0	0	0	0	0	0	0.0519743	0	0	0	0	0	0	0	0.0380916	0	0	0	0	0	0.026346	0	0	0	0.0347001	0	0	0	0.0431902	0	0	0	0	0	0.0319186	0	0	0	0
Yq11.23a	0	0	0	0	0	0	0	0	0	0	0	0	0	0	0	0	0	0	0	0	0	0	0	0	0	0	0	0	0	0	0	0.196244	0	0	0	0	0	0	0	0	0	0	0	0	0	0	0	0	0
Yq11.23b	0	0	0	0	0	0	0	0	0	0	0	0	0	0	0	0	0	0	0	0	0	0	0	0	0	0	0	0	0	0	0	0	0	0	0	0	0	0	0	0	0	0	0	0	0	0	0	0	0
Donor Mean	0.827941	0.578429	0.616107	0.327755	0.535173	0.443757	0.242746	0.434352	0.457703	0.722287	0.250338	0.754835	0.603178	0.482335	0.696108	0.533533	0.411411	0.443355	0.725808	0.839503	0.603331	0.633178	0.625507	0.66953	0.555164	0.43923	0.729931	0.462125	0.128918	0.55535	0.47941	0.739224	0.709801	0.619443	0.5322	0.652989	0.556985	0.595752	0.511824	0.52886	1.15068	0.606374	0.651471	0.59294	0.463835	0.447919	0.651391	0.337325	0.491567
Donor SD	3.06448	1.84303	2.34462	1.18824	1.70117	1.52319	0.940571	1.65914	1.71578	2.92582	0.958793	2.85195	2.27873	1.70272	2.33285	1.93599	1.54748	1.64323	2.6332	2.90858	2.03126	2.52668	2.27921	2.25934	2.19881	1.24581	2.5231	1.75633	0.565313	2.25588	1.75004	3.40557	2.75104	2.14803	2.17413	2.22058	1.89115	2.27518	2.18381	1.64492	4.06107	2.22813	2.08123	2.06958	1.61382	1.38836	2.55483	1.08254	1.91395
Donor Total>1	63.5426	43.5367	45.7655	20.9904	39.4212	32.327	18.0538	31.4146	33.126	58.2404	16.7185	58.7404	47.6046	34.6407	53.137	37.5438	30.5842	31.3726	58.003	67.9536	47.0402	50.3914	48.3997	51.8052	42.8935	30.9827	58.2349	33.8413	7.63793	40.8553	35.1759	59.1396	56.0798	48.6814	39.9529	50.7319	39.5145	43.5786	40.0955	35.7088	95.7278	46.412	46.1789	45.0141	33.5892	32.4936	50.0696	22.9107	34.9081
GAPDH	1626.26	2077.17	1721.94	1781.79	1716.6	2482.62	1576.07	1814.98	1547.57	1293.69	2520.23	1699.4	1429.77	1631.78	1236.63	1559.82	1485.66	1507.74	1908	1483.31	1810.9	1127.72	1597.96	1928.27	1801.49	1894.17	2141.96	2018.05	513.971	2341.83	1542.85	801.33	789.045	1544.12	1389.57	1221.92	1575.38	1396.22	1375.22	2043.03	1252.33	1773.82	2312.94	1646.18	1818.91	1511.11	1751.92	1934.96	1188.13
ACTB	3729.55	4751.49	4027.33	4428.48	3998.88	5688.85	2787.84	4192.7	4470.97	4487.98	4808.78	5248.2	3009.24	3932.45	4573.3	4856.62	3265.7	3888.32	7085.95	4230.67	4774.84	3739.87	4580.48	4358.2	4074.24	5274.9	5626.32	2626.15	1380.1	4852.75	4288.7	3081.65	2790.14	5011.51	3949.35	5978.13	4362.1	4064.71	3523.05	5098.54	3514.89	4329.01	5023.3	4041.75	4675.67	4835.75	3673.06	4369.52	3937.77
[truncated: 67 more columns]

## Sheet: Brain_Anterior_cingulate_cortex
	1	9	12	13	26	32	34	45	48	54	60	68	75	81	84	87	90	105	108	119	121	135	143	167	176	181	182	186	189	192	196	199	209	212	215	220	227	228	228	243	248	250	253	257	260	260	260	265	276
10p12.1	0	0	0	0	0	0	0.391461	0	0	0	0	0	0	0	0	0	0	0	0	0	0	0.772407	0	0	0	0	0.363721	0	0.246422	0	0	0	0	0	0	0	0	0	0	0	0	0	0	0	0.171045	0	0	0	0
10p14	1.7138	2.48362	0.194065	2.22685	4.39636	0.0506303	2.29618	0.720241	0.857238	1.19682	0.477749	1.79334	1.44807	0.591215	0.958821	1.92718	1.58786	0.619221	3.05465	1.68457	2.4371	1.86261	1.62558	4.7866	1.59629	1.03734	1.65936	1.94388	0.128482	3.4462	1.39332	1.8253	1.73465	0.556397	2.34859	1.57931	2.26488	1.42266	0.538228	1.34534	4.80315	0.522878	0.98562	2.92024	0.289841	0.418484	0.371	3.03642	0.431548
10q24.2	0.0594951	0.0358264	0.0340594	0.213176	0	0.186603	0	0	0.0501498	0.0406545	0.0402467	0	0.0317679	0.113194	0.0420694	0.0828318	0.0682474	0.0767127	0.0303457	0	0	0	0.0778084	0.0933413	0.420234	0.116207	0.199698	0	0.135296	0	0	0.329502	0.0299449	0.0234361	0.154571	0	0	0.0262825	0	0	0	0.078658	0.0518943	0.0458971	0.117389	0	0.167432	0	0.227216
11p15.4	0.608314	0.589671	0.254813	0.53162	0.208332	0.378929	0.683386	0.0597281	0.187596	0.45623	0.692536	0.192657	0.118834	0.105856	0.15737	0.464774	0.102117	0.7174	0.363246	0.373255	0.779125	0.237956	0.145529	0.244414	0.392993	0.121715	0.410857	0.0988013	0.860373	0.22163	0.320157	1.41061	0.604882	0.736408	0.393178	0.229196	0.223038	0.51124	0.706707	0.252353	0.114667	0.196158	0.388243	0.377713	0.544505	0.791252	0.939469	0.0996725	0.609131
11q12.1	0	0	0	0	0	0	0	0	0	0	0.0500423	0	0	0	0	0	0	0	0	0	0	0	0	0	0	0	0	0	0	0	0	0	0	0.0291402	0	0	0	0.0326794	0	0	0	0	0	0	0	0	0	0	0.0235432
11q12.3	0.223284	0.841812	0.750275	0.61453	0.52822	0.326236	0.263029	0.293107	0.245494	0.199012	0.147762	0.336156	0.248817	0.346317	0.205939	0.273698	0.868621	0.206539	0.40108	1.05831	0.273104	0.415195	0.514199	0.251309	0.257141	1.22873	0.317708	0.80809	0.099345	1.06949	0.0897787	0.627271	0.190562	0.298284	0.272396	0.706984	0.194583	0.437439	0.277446	0.517371	0.18757	0.128349	1.67662	0.629091	0.379264	0.258864	0.396146	0.423912	0.86201
11q22.1	0.0299497	0.10821	0.128591	0.125198	0	0.0805163	0.0405729	0	0	0.0613962	0.0455853	0.0324081	0.0239879	0.0213681	0.0635331	0	0	0	0	0	0	0	0	0.0352409	0	0.0701983	0	0	0	0.0279613	0	0.138226	0	0.0176965	0.0700295	0	0	0	0	0.11886	0.0578663	0	0.0391853	0.0173284	0.106368	0	0	0.100599	0.157273
11q23.3	0.0309503	0	0.159464	0.0924149	0	0	0	0.0934461	0.0586998	0.0317237	0.0942166	0	0.0247893	0	0	0.0161589	0	0	0	0	0	0	0.0303579	0	0.0819798	0	0.116872	0.0257629	0.0263937	0.0866866	0.0477042	0.185697	0.0467335	0.0182878	0.168861	0.0683015	0	0.0205089	0.147422	0.0526418	0	0	0	0.0358146	0	0	0.0326628	0.0519801	0.236404
12p11.1	0	0	0	0	0	0	0	0	0	0	0	0	0	0	0	0	0	0	0	0	0	0	0	0	0	0	0	0	0	0	0	0	0	0	0	0	0	0	0	0	0	0	0	0	0	0	0	0	0
12q13.2	0	0	0	0	0	0	0	0	0	0	0	0	0	0.208935	0	0	0	0	0	0	0	0	0	0	0	0	0	0	0	0	0	0.135156	0	0	0	0	0	0	0	0	0	0	0	0	0	0	0	0	0
12q14.1	0	0.0812345	0.0257427	0	0	0	0.0406115	0	0.018952	0.0614546	0.0152096	0	0	0.0213884	0	0	0	0	0	0.0418982	0	0	0	0.0352745	0	0.0526988	0	0.0249537	0.0511294	0.027988	0	0.152193	0	0.0354268	0.0700962	0	0	0	0	0.0169961	0.0868821	0	0	0	0	0	0.0210913	0.100695	0.0143112
12q24.11	0	0	0	0.114228	0	0	0	0	0.120925	0	0	0	0.153202	0	0	0	0	0	0	0	0	0	0	0	0.506648	0	0	0	0	0	0.29482	0	0	0	0	0	0	0	0	0	0	0	0.500525	0	0	0	0	0	0
12q24.33	3.20629	4.34418	1.21468	4.67422	2.77244	2.69367	3.32155	1.42361	1.34139	3.28641	2.44009	2.04087	2.26592	2.52307	1.40033	2.95408	1.9066	4.05819	3.93213	3.03139	3.89092	3.71808	2.21995	2.66312	1.99828	3.37076	4.33253	3.10063	2.65383	2.24507	3.85178	5.83211	2.31388	3.31541	2.38877	2.70541	2.79586	2.49955	2.2459	2.08513	2.96081	3.08576	0.987063	3.08275	3.68413	2.40981	3.89788	2.37568	2.49854
14q11.2	0.0810853	0.146482	0.0696289	0.193691	0.142319	0.217988	0.219693	0	0	0	0.0822778	0	0	0.520664	0.172008	0.084668	0.418562	0.0784133	0.310184	0	0.228107	0.108371	0	0.0954105	0.214775	0.0475134	0.102062	0.607454	0.0691475	0.151404	0.124978	0.224538	0.0612175	0.143734	0.0631988	0	0	0.107461	0	0.229856	0	0.214405	0.10609	0.140744	0.143989	0.360356	0.142619	0.0680901	0.270962
14q32.33	0	0.0888758	0	0	0.08635	0	0	0	0	0	0	0.319412	0	0	0	0.102742	0	0.190304	0.150559	0	0	0	0	0	0	0	0	0	0	0.275586	0	0	0	0	0	0	0	0	0	0	0	0	0.128736	0	0	0	0	0	0.046972
15q25.2	1.27156	0.995414	2.69337	1.61996	0.148789	0.797639	0.689036	0.767829	0	2.08534	1.54832	0.275188	0.339481	8.89074	0	1.19497	0.218794	0.737798	0.324283	0.236955	1.58984	0.79308	0.49889	0.39899	0	1.68888	0.64021	0.49394	0.722906	0.316572	1.04527	2.15182	1.28	0.951692	0.991073	0.374147	0.566369	1.12345	0.807557	0.384486	0.327575	1.00868	0.554559	0.833799	1.6057	1.31858	2.98204	0.711851	1.45686
16p11.2	0.0531248	0	0	0	0	0.0714099	0	0	0	0	0.107812	0	0	0	0.22539	0.0554721	0	0	0	0	0	0	0	0	0	0	0.133737	0	0	0	0	0.049037	0	0	0	0	0	0	0	0.180714	0	0	0	0	0	0	0	0	0
16p13.3	0	0	0.162174	0.451127	0.165739	0	0	0.190067	0.119394	0	0.0958172	0	0.302525	0.134743	0	0.0986007	0	0.182634	0.433472	0	0	0	0.185242	0.222222	0	0.110664	0.237715	0	0	0	0.291088	0.0871624	0	0.446363	0.147197	0	0	0	0	0.107072	0	0	0	0.437077	0.335367	0	0.132871	0.15859	0.270472
17p13.1	0	0.0373143	0	0	0	0	0	0	0	0	0.0209591	0	0	0	0	0	0	0	0	0	0	0	0	0	0	0.0242067	0.051998	0	0	0.0385681	0.0636729	0	0	0	0	0	0	0	0	0	0	0.0273083	0	0	0	0	0	0	0.0394422
19p12a	0	0.050643	0	0	0	0	0	0	0	0	0.0142229	0	0	0	0	0.014636	0	0.108439	0.0214478	0	0	0	0	0	0	0	0	0	0	0	0	0	0	0	0	0	0	0	0.267056	0	0	0	0	0.0162197	0	0.0622926	0	0.0470813	0.0267655
19p12b	0.0149907	0	0	0	0	0.0403007	0	0	0	0	0.0152112	0.0648847	0	0.171126	0	0	0	0.0289934	0	0	0.0281143	0	0.0588151	0.0352782	0	0	0	0	0	0.0279909	0.138632	0.0968604	0	0.0354305	0	0.0330816	0	0	0	0.0169979	0.0868913	0	0	0.0173467	0.0177467	0	0.0105467	0	0.0143127
19p12c	0.0210386	0.0760134	0	0.100511	0.0738532	0	0.171006	0	0.0266009	0	0.0853921	0.045531	0.0337012	0.0300207	0.133889	0.0439364	0	0	0.0965773	0	0	0.112473	0.0412718	0.0990219	0	0.0493118	0.0529628	0.0700496	0.0358824	0	0.0648543	0.0970986	0.0317673	0.0497247	0.229568	0	0.0351406	0	0	0	0.121947	0.05563	0.0550525	0.0730354	0.0249065	0	0.0444053	0.106001	0
19p12d	0.0172325	0	0	0	0.0302461	0	0	0	0	0	0	0	0	0	0	0	0	0.0333292	0	0	0	0	0	0	0	0	0.0867624	0	0	0	0	0	0	0	0	0	0	0.0685135	0	0	0	0.0227829	0	0.0199408	0	0	0	0	0
19p12e	0	0	0.026735	0.0185926	0	0	0	0	0	0	0.0157959	0	0	0	0	0	0	0	0	0	0	0.0416107	0	0	0	0	0	0	0.0265502	0	0	0	0	0	0	0.0343533	0	0	0	0.0176513	0	0	0	0	0	0	0	0	0
19p13.3	4.96247	1.00728	1.4364	5.46082	0.195731	5.24647	0.453213	0.224462	1.0575	0	1.58419	0	0.446588	2.70514	1.30109	5.82217	0.287823	1.50978	1.10914	0.779287	10.8754	1.34138	1.53134	0.656088	0.886136	1.17621	1.68439	0.556952	0.570589	0.208225	0.687527	5.76437	0.841921	1.05427	3.0421	0	1.21072	0.960636	0	0.569016	0.323193	2.87498	2.18857	0.387128	4.15858	2.97358	3.25599	0.0936439	3.14093
19q11	0.015992	0.462238	0	0.324704	0.0842066	0.0214963	0.216644	0.064378	0.343741	0.163916	0.11359	0.173047	0.333023	0.0684585	0.101773	0.083493	0	0.03093	0.0978813	0.178806	0.0299922	0.170988	0	0.225807	0	0.0937079	0.120775	0	0.0272751	0.53749	0.838056	0.295229	0.144883	0.0188985	0.149572	0.0352913	0.133557	0.296714	0.609381	0.0725331	0.247187	0	0.209234	0	0	0	0	0.0537161	0.106881
19q13.12b	2.93393	3.79355	0.792907	3.45081	2.4833	1.86178	2.82459	2.03844	1.86422	3.54152	2.5086	2.22394	2.57653	1.23258	1.67443	2.95471	1.84507	2.13154	3.05369	3.45526	1.95518	3.34399	1.98669	4.2759	1.26234	2.40861	2.96186	3.09922	1.27004	2.64181	2.61686	3.0381	2.49614	2.78078	3.73772	3.71387	1.66667	3.41458	4.11441	2.75261	4.17239	2.46125	1.01325	2.22315	1.39286	1.5223	1.907	2.55126	1.32241
19q13.41	0	0	0	0	0	0	0.0889559	0	0	0	0	0	0	0	0	0	0	0	0	0	0	0	0	0	0	0.0384773	0	0	0	0	0	0	0	0.0387996	0	0	0	0	0	0	0	0	0	0.0759848	0.0388685	0	0	0	0
19q13.42	0.0995345	0.0899056	0.128207	0.11888	0.393078	0.20069	0.202259	0.150259	0	0.66314	0.151497	0.161557	0.159442	0.319565	0.211145	0.233848	0.171265	0.240636	0.152304	0.278223	0.420012	0.133029	0.195259	0.117119	0.263642	0.174972	0.125285	0.165704	0.127321	0.0929263	0.153414	0.528284	0.225438	0.176437	0.155157	0	0.124689	0.2968	0.711149	0.141077	0.625014	0.690868	0.0651139	0.115178	0.265126	0.110587	0.22759	0.292539	0.261339
1p31.1a	0.200194	0.160735	0.267413	0.371939	0.195209	0.119599	0.180802	0.0895452	0.112499	0	0.315992	0.192556	0.249422	0.571325	0	0.255492	0.306192	0.516258	0.238255	0.124353	0.083434	0.535121	0.43636	0	0	0.234614	0.671959	0.259218	0.113813	0.124602	0.137138	0.102661	0.033587	0.236579	0.312067	0	0	0.176875	0.847605	0.327888	0	0	0.349236	0.102959	0.157999	0.19771	0.109547	0.410934	0.212376
1p31.1b	0.146423	0	0.25147	0	0	0	0	0	0.370269	0	0.148576	0.633765	0	0	0	0.152892	0	0	0	0	0.549217	0	0	0	0	0.171598	0	0.243763	0	0.273403	0	0	0	0	0.228247	0	0	0.388102	0	0	1.41453	0	0	0.33887	0	0	0	0.245912	0
1p34.3	0	0	0	0	0	0	0	0	0	0	0	0	0	0	0	0	0	0	0	0	0	0	0	0	0	0	0	0	0	0	0	0	0	0	0	0	0	0	0	0	0	0	0	0	0	0	0	0	0
1p36.21a	0	0	0	0	0	0	0	0	0	0	0	0	0	0	0	0	0	0	0	0	0	0	0	0	0	0	0	0	0	0	0	0	0	0	0	0	0	0	0	0	0	0	0	0	0	0	0	0	0
1p36.21c	0	0	0	0	0	0	0	0	0	0	0	0	0	0.0430684	0	0	0	0	0	0	0	0	0	0	0	0	0	0	0	0	0	0	0	0	0	0	0	0	0	0	0	0	0	0	0	0	0	0	0
1q21.3	14.0493	15.3115	7.35726	10.8382	12.1274	7.554	10.9828	11.7751	5.99892	13.5033	13.5081	8.27417	9.37105	7.29596	8.40352	13.3233	7.52967	18.1746	12.5462	15.3222	9.24369	12.5591	11.4762	14.0924	15.1293	8.79928	15.8866	11.3495	8.64197	11.7834	16.4716	19.1335	7.30312	14.0988	12.2068	10.3686	12.2334	8.91285	10.9704	9.715	19.58	11.3274	4.82144	11.3002	10.1975	8.18853	11.4076	12.4553	11.0829
1q22	0.324271	0.47422	3.10278	0.719265	2.24951	0.394369	0.376534	1.6162	0.214763	0.791365	0.799096	1.03595	0.643117	0.661017	0.196538	0.69332	0.637669	0.746631	0.708837	0.517951	0.608153	0.412753	0.908754	0.581423	0.0818011	0.85053	2.13799	0.719789	0.553059	0.836145	0.618804	1.32555	0.606212	0.96714	0.601763	0.238534	0.335293	0.757177	3.08911	0.420217	2.77462	1.20449	0.6465	0.536049	0.877457	0	0.836518	0.337134	1.68071
1q23.3	0.0153545	0.138691	0	0.110033	0.0269499	0	0	0.0309058	0.0388279	0.0314763	0.0623211	0.0332296	0	0.0657293	0.0651436	0.0961974	0.0264199	0.178182	0	0	0	0	0	0.180671	0	0.0359889	0.231921	0.102248	0.0785634	0.0860105	0	0.552746	0.0231845	0	0.502633	0	0.102586	0.0406979	0.292544	0.087052	0	0	0.120536	0.0710706	0.0363548	0	0.032408	0.128937	0.10262
1q24.1	0	0	0	0	0	0	0	0	0	0	0	0	0	0	0	0	0	0	0	0	0	0	0	0	0	0	0.0630964	0.0417263	0	0	0	0	0	0	0	0	0	0	0	0	0	0	0	0	0	0	0.0352677	0	0.0239304
1q32.2	0	0	0.116498	0.0810172	0.357178	0	0.0918935	0.682678	0.128651	0.069528	0	0.0734009	0.05433	0.0483966	0.0719479	0.106245	0.116718	0	0.0518977	0.379219	0.190826	0	0	0.079817	0.179673	0.039748	0.170764	0.0564638	0.0578463	0.0633295	0	0.626134	0	0	0.264349	0	0	0.449489	1.2924	0.115374	0.655306	0	0.266252	0.353223	0.0803041	0.602922	0.0954481	0.0569617	0.25906
1q43	0	0	0	0	0	0	0	0	0	0	0	0	0	0	0	0	0	0	0	0	0	0	0	0	0	0	0	0	0	0	0	0	0	0	0	0	0	0	0	0	0.125736	0	0	0	0	0	0	0	0
20q11.22	0.794457	0.770758	1.13702	0.579865	1.0329	0.514175	0.99653	0.592259	0.409241	0.874628	0.417999	0.445754	0.707012	0.398872	0.499349	0.55304	0.43035	0.682914	0.585312	0.822482	0.275919	0.629215	0.25975	0.969436	0.70144	0.793119	0.555549	0.538838	0.401477	0.686771	0.317465	0.706165	0.688655	0.782375	0.550409	1.16881	0.368605	0.818905	1.54168	0.433735	1.02332	0.583526	0.269485	0.42561	0.365757	0.261533	0.52789	0.815385	1.76989
21q21.1	0	0.0954702	0.0302539	0.0420794	0	0	0	0.070915	0	0	0	0	0.0282184	0	0	0.0183942	0	0	0	0	0.0991129	0	0.0691147	0.041456	0.09332	0	0	0	0	0	0	0.0813017	0.0265991	0	0.02746	0	0.0294236	0	0	0	0.0340359	0	0	0	0	0.0782877	0	0.0295852	0.0168191
22q11.21	0.0155413	0.252682	0.213529	0.111372	0.0545558	0.0208905	0.0421078	0.0938458	0.078601	0.0318594	0.0473097	0.16817	0.0248953	0	0.0659365	0.0486841	0.0267414	0.120234	0.0713423	0.0868836	0.145735	0	0.0304878	0	0	0.0546404	0.156496	0.206984	0.0530131	0	0.143725	0.186491	0.0938668	0.0918299	0.266488	0	0.103834	0.0617899	0	0.0528669	0	0	0.0813353	0.0179839	0.0367972	0	0.0328025	0.0522024	1.1574
22q11.23	0.0159614	0.0576692	0.0548249	0.0381274	0.112061	0.0214551	0.0432458	0	0	0.0327204	0	0	0	0	0	0.0333333	0.0274642	0	0.0244235	0	0.0299348	0.0426651	0.0313117	0	0	0.0374114	0	0.079717	0.0272229	0.0596068	0	0.0441996	0.0241009	0.0943118	0.049762	0.0352237	0	0	0	0.108591	0.123357	0.0211024	0	0.0369399	0.0188959	0.070935	0.033689	0	0.0304789
2q21.1	0	0	0.0911354	0.126758	0	0	0.143775	0.320432	0	0	0.0538456	0	0.0850038	0.151441	0	0	0	0	0.0811982	0	0	0	0	0	0.281113	0	0.40076	0.176685	0	0.0990843	0	0.0489819	0.0801259	0.188129	0.0827193	0	0.0886344	0.140652	0	0.240682	0	0	0	0	0.0628212	0.23583	0.0373341	0.0891213	0.658645
3p12.3	0.456953	0.383266	0.336335	0.487293	0.486951	0.329053	0.574818	0.394185	0.309517	0.267641	0.629271	0.317868	0.182996	0.512318	0.415434	0.61347	0.140404	0.820663	0.374578	0.228088	0.581531	0.261738	0.352162	0.691306	0.259362	0.229508	0.944921	0.135845	0.723688	0.700869	0.45277	1.06954	0.172494	0.597862	0.610551	0.900365	0.354364	0.410937	0.466402	0.185049	0.126127	0.409949	0.46975	0.77427	0.560284	1.01539	0.918544	0.411128	0.701173
3p25.3	0.0617143	0.111488	0.0353298	0.0737092	0	0.0829558	0.111473	0	0	0	0.0626219	0	0.0988586	0.0880621	0.174555	0	0.0353965	0	0.0314776	0.0575021	0.0385807	0	0	0	0.108977	0.0964335	0.15536	0.136988	0.105257	0.0768227	0.126828	0.607632	0.0310619	0.121551	0.192403	0.136192	0.0343603	0.0545258	0	0.0699776	0	0	0.16149	0	0.146121	0	0.0868384	0.034549	0.137487
3q12.3	13.114	18.9189	3.57582	21.8056	15.7632	5.99427	8.84069	10.6648	8.09413	23.73	17.0435	10.0544	13.7641	12.9482	7.21846	14.0179	8.68907	13.6736	14.3129	18.8062	14.9783	16.281	16.9475	23.3657	14.7339	10.1063	20.9658	12.4422	13.2239	7.36923	15.8542	22.8904	4.64539	23.0993	10.7783	17.6933	12.8986	10.0284	13.9138	9.8487	21.5251	5.66976	6.18013	8.8821	13.5016	11.4628	17.2722	15.5268	8.6489
3q13.2	0	0	0	0.018483	0	0.0624048	0	0	0.0391332	0	0.0157028	0	0	0.066246	0	0.0323179	0	0.0598609	0.094718	0	0	0	0.0303579	0	0	0.0181359	0.116872	0	0.0527873	0	0	0	0.0233668	0	0	0	0	0	0	0	0.119599	0	0	0	0	0	0.0653255	0	0.0295505
3q21.2	2.34829	2.21945	0.347212	1.89457	0.354846	1.4633	0.716303	0.469538	0.471917	0.701368	1.67271	0.336562	0.523146	1.95281	0.527839	1.39653	0.695735	1.89493	1.71334	0.347763	1.9833	1.9122	0.610156	1.09794	0.576692	1.51271	0.978743	1.47573	1.14053	1.13249	1.39025	4.32083	0.868839	2.73833	1.47877	0.960942	0.987076	2.45261	3.55559	0.476115	0.961518	1.74765	0.976666	1.49365	2.04359	2.0043	2.34145	0.600723	1.33634
3q24	0	0	0	0	0	0	0	0	0	0	0	0	0	0	0	0	0	0	0	0	0	0	0	0	0	0	0.0910463	0	0	0	0	0.100151	0	0.0427399	0	0	0	0	0	0	0	0.0478157	0	0	0	0	0	0	0
3q27.2	0.0617658	0.0557906	0.053039	0.0922135	0	0	0	0	0.0585719	0.0949638	0.0156685	0.0668357	0	0.11017	0	0.0806186	0	0	0	0	0.0289597	0	0	0.0726779	0	0	0.116617	0.0771202	0.131681	0.172995	0.0952006	0.399091	0	0.0182479	0.144423	0	0.0515835	0	0	0.017509	0.0298347	0.265396	0	0.0893415	0	0	0.0543193	0	0.0294861
4p16.1a	1.4233	1.60701	1.09489	1.45203	0.702606	1.8534	1.28543	0.567001	0.881055	1.97555	2.30175	0.994667	0.831232	1.8194	1.38384	1.71841	0.535724	2.23665	1.63341	1.03606	1.64053	2.10041	1.25064	0.907159	1.88499	1.44214	1.79152	1.06134	1.08732	0.692087	1.14258	2.84653	1.0074	3.24133	1.22489	2.12669	1.26296	0.74665	1.1299	0.571582	0.65885	2.17576	0.65953	1.02937	2.29929	1.97668	2.34695	1.59359	1.34477
4p16.1b	1.32947	1.24324	0.859581	2.59663	0.494145	0.756873	2.20362	0.220375	0.613057	0.673329	1.12683	0.812383	0.901967	0.937372	0.564047	1.09424	0.61899	0.756271	1.17272	0.437199	1.23201	0.91978	0.736389	0.809779	0.248572	0.714871	0.708738	0.937391	1.7873	0.584097	0.241074	2.58427	0.590422	2.05167	0.780201	0.414196	2.5341	1.84483	1.639	0.97543	0.543958	1.59225	0.409279	0.977346	2.05532	1.87678	2.01376	1.077	0.836269
4p16.3a	0.0317085	0.114564	0	0.075743	0.0556542	0.0852446	0.0859111	0	0.0801836	0	0.0321749	0	0.101586	0.0452459	0.134528	0.0331095	0	0.0613273	0.0970383	0.088633	0	0.0847575	0.0622032	0.0746209	0.167976	0	0.23947	0.052788	0.0540804	0	0	0.0292686	0	0.0749431	0	0	0.0529625	0	0	0	0.0612645	0	0	0.110076	0.112614	0	0.0669258	0.0532534	0.121097
4p16.3b	0.19865	0.358866	0.0284306	0.514065	0.0581113	0.422788	0.089704	0.0666412	0.272102	0.542971	1.49499	0.286608	0.23866	0.68503	0.280935	0.518569	0.142421	1.21666	0.43062	0.231365	0.620932	0.221248	0.519595	0.0389576	1.05235	0.523812	0.708453	0.248033	0.649382	0.154552	0.153092	1.83365	0.174972	1.17378	0.851568	0.54798	0.331804	0.460718	0.157701	0.131395	0.287862	1.51015	0.086636	0.498054	1.21506	1.91281	1.52572	0.222418	0.916716
4q13.2	0	0	0	0	0	0	0	0	0	0	0	0	0	0	0	0	0	0	0	0	0	0	0	0	0	0	0	0	0	0	0	0	0	0	0	0	0	0	0	0	0	0	0	0	0	0	0	0	0
4q32.1	0	0	0.100505	0.0698949	0	0	0	0	0	0	0	0	0.0937428	0	0	0	0	0.113185	0	0	0	0	0	0	0	0	0	0	0	0	0	0	0.26509	0	0	0	0	0	0	0	0	0	0	0.0677181	0	0	0	0	0
4q32.3	0.215704	0.0354249	0.101033	0	0.344182	0.0790765	0	0.592054	0.297527	0.160796	0.139285	0.0424381	1.03659	0.083944	0	0.266186	0.472378	0.227559	0.210039	0.0548131	0	0.104833	0	0.138443	0.311643	0.22981	0.09873	1.33847	0.0334449	1.02522	0.181346	0.615418	0.088828	0.0695204	0.122271	0.389469	0.0982605	0.90958	0.560418	0.822699	1.59128	0.155553	0.0513128	0.0680741	0.116073	0.435738	0.124166	0.164667	0.393173
4q35.2	0	0.105414	0.033405	0	0	0	0.0526997	0	0	0	0	0	0	0.0832644	0	0.0203101	0	0	0	0.0543693	0	0.103984	0.0763135	0	0.10304	0	0	0.0647625	0	0	0.179878	0	0.0293696	0.0229858	0	0	0	0	0	0	0	0	0	0	0	0.259326	0.0410537	0	0.0371418
5p12	0	0	0	0	0	0	0.0390148	0	0	0	0.0292231	0	0	0	0.0305466	0	0	0	0	0	0.0270061	0	0	0	0	0.0168756	0.0362502	0	0	0	0	0.0664588	0	0	0.0673402	0	0	0	0	0	0	0	0	0.0166629	0	0	0	0	0
5p13.3	0.0311818	0.0563307	0.0535524	0.0558637	0.0273649	0.0209572	0	0.0313817	0.0197129	0	0.0949213	0	0	0.0222472	0.0992202	0.0162798	0	0	0	0.0435804	0.08772	0	0.06117	0	0	0	0.117746	0.0259556	0	0	0	0.259042	0	0.0184246	0.097214	0	0.130207	0	0	0	0	0	0	0.0360825	0.0922865	0	0.010969	0.0523689	0.0148857
5q33.2	0.0367575	0.132807	0.252513	0.197558	0	0.0741137	0.0497955	0	0.0697136	0	0.0559472	0	0.0883215	0.0786758	0	0.0767633	0.0316237	0.106639	0	0	0.0344685	0	0	0.0865029	0	0.150771	0.0462669	0.0305968	0.125384	0	0	0.118752	0.0277511	0.152034	0.0859478	0.0405584	0.0306979	0.048714	0	0.0625189	0.14204	0.170089	0	0	0.195819	0	0.090513	0	0.105285
5q33.3	0	0	0.053039	0.0737708	0.0542051	0.0415125	0	0	0.019524	0	0	0	0	0.0440678	0.0327563	0.0161237	0	0.328518	0.141767	0.0431626	0	0	0	0.0726779	0.0818011	0	0	0	0	0	0	0.0570131	0	0.0364959	0	0	0.0257917	0.0204642	0	0	0.089504	0	0	0.142946	0	0	0.0217277	0.129667	0.14743
6p11.2	0	0.213021	0.0506286	0	0	0.039626	0	0	0.0372734	0	0	0.0637983	0	0	0	0	0	0	0	0	0	0.078799	0	0	0.156167	0.069096	0	0	0	0	0	0	0.17805	0	0	0	0.0492393	0	0	0.0334266	0	0.116924	0	0.0341125	0	0	0	0	0.0281461
6p21.1	0.142335	0.0514262	0.0488898	0.119	0.0249824	0.15306	0.0385643	0.0859483	0.0719865	0.583566	0.0722141	0	0.0228003	0.182792	0.0603877	0.0743119	0	0.0825868	0.0217795	0.0795721	0.0800826	0	0.0279221	0	0	0.0166807	0	0.0236957	0.169931	0.0531541	0	0.118244	0.0429838	0.151384	0.0665625	0.0942318	0.0475482	0.0188634	0.135593	0.048418	0.192505	0.169362	0.111736	0.0494115	0.0674012	0.189768	0.060084	0	0.0951279
6p22.1	0	0	0	0	0	0	0	0	0	0	0	0	0	0.0195071	0	0	0	0	0	0	0	0	0	0	0	0	0	0	0	0	0	0	0	0	0	0.0905054	0	0	0	0	0	0	0	0	0	0	0	0	0
6q14.1	0.0156374	0.0847477	0	0.11206	0	0.0420392	0.0847358	0	0.0197717	0	0.222143	0.0676837	0	0.0669404	0	0.0816415	0.0269067	0	0	0.0437102	0.0586542	0	0.0306761	0.2576	0	0.109956	0	0.0780987	0.0800109	0.0291984	0.0482042	0	0	0.0554384	0.219383	0	0	0.145067	0.297934	0.0354623	0.0604264	0.0413481	0.0818378	0.07238	0.0740491	1.04243	0.0110017	0.0525249	0.0298602
6q25.1	0.953276	2.35658	0.94784	1.19848	1.32093	0	2.175	1.31284	0.761248	0.102852	0.305462	0.977232	2.81295	0.143185	0.425728	1.20495	3.19421	0.0970382	2.37993	0.280488	0.376383	1.74345	0.984242	2.71567	0.797366	3.35153	1.13674	14.0324	0.171143	10.0241	1.39197	1.06517	1.13637	0.711495	1.48599	2.43586	0.586618	2.92567	0.955919	2.33251	2.03572	0.265331	0.393864	1.45144	0.118793	0.222974	0.176495	2.44363	2.73048
7p22.1a	0.912888	1.48694	0.385528	1.73379	0.525339	0.683955	0.486567	0.421716	0.454128	0.214751	1.00224	0.582976	1.12672	1.32398	0.349211	1.39077	0.180253	0.463111	1.51136	1.17129	0.870071	0.920063	0.587157	1.58484	0	0.491077	1.0172	0.822168	0.740202	1.17363	1.06105	2.61081	0.338955	1.62705	1.18975	0.330257	0.649911	0.793332	0	0.64483	1.12768	0.336356	0.469926	0.900505	1.59451	0.332543	1.45299	0.804284	2.1147
7p22.1b	0.119736	0.0811144	0.0514092	0.143008	0.262697	0.181066	0.081103	0.0301258	0	0	0.151871	0	0.0239752	0.128141	0.0317498	0.109398	0.0257531	0.057895	0.114509	0.209181	0.0280698	0.0800139	0.029361	0	0	0.0526209	0.113034	0.0249168	0	0.0279466	0.138413	0.096707	0.0451988	0.12381	0.0699926	0	0.0249992	0.0396708	0	0.033942	0.0867537	0	0	0.121235	0.12403	0.0665156	0.1053	0.0754096	0.05716
7q11.21	0.157778	0.285029	0	0.439703	0	0.141389	0	0	0.132995	0	0.106732	0.455276	0.0842468	0	0.223132	0.109833	0.0904943	0	0.241425	0.147009	0	0.140581	0.103172	0.371305	0	0	0.529589	0.612889	0.538196	0.0982019	0.162124	0.291274	0.317649	0.310757	0.245948	0	0.0878451	0.1394	0	0.119269	0	0.139065	0.275242	0.121717	0.0622617	0.701191	0.148007	0.0883276	0.0502138
7q22.2	0.0289437	0	0.099417	0.0691385	0	0.155623	0	0.0582583	0	0.237335	0	0.125278	0.0927283	0	0	0	0.0996047	0.11196	0.0885769	0	0	0	0.0567793	0.136228	0	0	0	0.0963701	0	0.0540441	0	0.0267165	0	0.0342042	0.0451181	0.319366	0.0483444	0.0383584	0	0.0328191	0.0559225	0.114799	0	0	0.0342649	0	0.0203634	0.0972199	0
7q34	3.33198	3.44694	3.42366	3.67347	1.24962	3.36868	3.2407	2.52216	3.24069	1.40112	4.30569	3.2665	3.78637	5.60787	3.0206	3.00341	2.25408	3.19464	3.00678	2.62693	3.20459	2.81656	3.5196	2.74779	2.41383	2.20274	2.79598	3.22392	3.49714	3.4564	1.66798	4.73167	1.93505	3.70198	3.41825	3.45655	3.94809	3.13258	1.89906	3.48749	2.36601	3.238	2.01206	3.06474	2.89942	3.79688	4.46804	2.39143	3.12689
8p22	0.42174	0.380941	0.250721	0.271229	0.540938	0.0436076	0.61528	0.261196	0.28713	0	0.131675	0.947819	0.493689	0.0694378	0.309686	0.677499	0.753584	0.062745	0.546048	0.226705	0.456319	0.303509	0.286385	1.18336	0.343718	0.570291	0.490012	1.35021	0.138327	0.363453	0.250013	0.149726	0.391881	0.115013	0.202283	1.28866	0.596056	0.386947	0.463573	0.331068	0.250723	0.321681	0.38201	0.713264	0.0960147	0.0720878	0.15977	0.408634	0.4801
8p23.1a	0	0	0	0	0.157752	0	0	0.0301512	0	0	0	0	0	0	0	0	0	0	0	0.0418716	0	0	0.0587716	0	0	0	0.113129	0	0.0766454	0.0279702	0.0461766	0.331847	0	0.0177022	0.0934023	0.958657	0	0.0198522	0	0	0.202596	0.0990222	0	0.0866694	0	0.266287	0.0948505	0	0.128719
8p23.1b	0	0.499612	0.474971	0.165157	0.485414	0	0	0.278333	0.349679	0	0.280627	0.299261	0.221507	0.394633	0	0.28878	0	0.267447	0.846363	0	0.259337	0	0	0.32542	0	0.162055	0	0	0	0	0	0.765838	0	0.490237	0.215554	0	0.461936	0.549779	0	0.470386	0	0	0	0.160013	0.163703	0.614539	0.389149	0.232237	0.92418
8p23.1c	2.55891	2.20386	1.25199	1.68806	0.835602	1.15989	0.927105	0.299455	0.865296	0	1.70587	0.901521	0.40514	1.4648	0.568076	0.714599	0.486382	1.98543	1.50248	0.831719	0.75335	1.31233	0.408594	0.490162	1.10338	0.836897	1.91008	0.421051	1.26871	1.30563	0.917231	1.70285	0.943496	2.60204	2.1336	1.41176	1.59038	1.45904	2.69282	1.06278	0.891091	1.53421	0.856466	0.5509	3.09982	1.78518	2.89937	1.37424	1.78977
8p23.1d	0.163858	0.0807308	0.127915	0.12454	0.052291	0.12014	0.0403597	0.0299833	0.0565035	1.1604	0.302305	0.0322378	0.0477236	0.0850233	0.0631992	0.217761	0.0512626	0.172864	0.136761	0.0416384	0.195559	0.119453	0	0	0	0.139659	0.0374998	0.123995	0.0508123	0.166886	0	0.137499	0.157448	0.123225	0.325087	0.032873	0.124405	0.197416	0.141906	0.118235	0.201468	0.0984707	0.0779588	0.0689493	0.123444	0.264804	0.272486	0.0750529	0.241781
8q11.1	0	0	0	0	0	0	0	0	0	0	0	0	0	0	0	0	0	0	0	0	0	0	0	0	0	0	0	0	0	0	0	0	0	0	0	0	0	0.0234479	0	0	0	0	0	0	0	0	0	0	0
8q24.3a	0.0918284	0.248835	0	0	0	0.0617174	0.2488	0.0924169	0	0	0.0465894	0	0	0	0.0973989	0.0958857	0	0.266407	0.140512	0	0	0.368188	0	0	0	0	0.23117	0.0764374	0	0.0857318	0.424609	0.0423812	0.0693282	0	1.00201	0	0.0766901	0.121698	0	0.364434	0.0887115	0	0	0.159391	0.163066	0.20405	0.0969091	0.0771114	0.0438375
8q24.3b	0.580967	0.507836	0.579348	0.447668	0.0986808	0.403061	0.355436	0.301776	0.118478	0.0768366	0.589511	0.527258	0.420287	0.240677	0.357799	0.665343	0.354714	0.253726	0.688236	0.523852	0.0702951	0.500946	0.183821	0.132311	0.694958	0.658892	0.330249	0.873587	0.479452	0.664872	0.51994	0.657354	0.424467	0.287911	0.467419	0.0413575	0.281724	0.596085	1.07119	0.488755	0.289676	1.28841	0.0490399	0.238549	0.332795	0.499725	0.553777	0.440645	1.28831
8q24.3c	0.418898	0.702694	0.256937	1.19718	0.341362	0.341869	0.486413	0.120452	0.0567481	0.490703	0.288433	0.226641	0.479302	0.149435	0.190418	0.531137	0.308907	0.434029	0.549412	0.460005	0.364753	0.919771	0.20544	0.352074	0.475524	0.613652	0.602593	1.61891	0.229645	1.48054	0.461181	0.607616	0.135539	0.618791	0.769593	0.363168	0.199909	0.93187	1.28268	0.152674	0.231245	0.31647	0.117444	0.225055	0.77929	0.930825	1.01046	0.201007	0.428519
9q34.11	0.0785138	0.141837	0.0674207	0.304766	0.172258	0.290228	0.0531814	0.118526	0	0	0.199171	0	0.094327	0.168051	0.124915	0.102479	0.16887	0.151853	0.180208	0.109733	0.110437	0.104934	0.0385055	0.138577	0.103982	0.0690099	0.197652	0.0980316	0.0334773	0.146602	0.121015	0.108709	0.0889141	0.255155	0.122389	0	0.0327853	0.130066	0.373974	0.0222567	0.151698	0.181655	0.154088	0.249847	0.278846	0.523392	0.0828579	0.164827	0.505998
9q34.3	0	0	0.0257263	0.0357822	0.0262919	0	0	0	0.05682	0.214955	0.0151999	0	0	0	0.0317766	0.0156415	0	0	0	0	0	0	0	0	0.158709	0.0351103	0.0377098	0.0249379	0	0.0279702	0	0	0	0.0177022	0	0	0.0250203	0	0	0	0	0.0792178	0	0.0173339	0.0354672	0.0665718	0.0210779	0.0251578	0.0429062
Xq12	0	0	0	0	0	0	0	0	0	0	0	0	0	0	0	0	0	0	0	0	0	0	0	0	0	0	0	0	0	0	0.212926	0	0	0	0	0	0	0	0	0	0	0	0	0	0.0817716	0	0	0	0
Xq21.33	0	0	0	0	0	0	0	0	0	0	0	0	0	0	0	0	0.025745	0	0	0	0	0	0	0	0	0	0	0	0	0	0	0	0	0	0	0	0	0	0	0	0	0	0	0	0	0	0	0	0
Xq28a	0	0	0	0	0	0	0	0	0	0	0	0	0	0	0	0	0	0	0	0	0	0	0	0	0	0	0	0	0	0	0	0	0	0	0	0	0	0	0	0	0	0	0	0	0	0	0	0	0
Xq28b	0.115909	0.0348986	0.0995322	0.0922914	0	0.0259673	0	0	0.0488511	0.0792033	0.0588067	0	0.154726	0	0	0.181545	0.23268	0.0373631	0.206919	0.161996	0.144921	0.413102	0	0	0	0.0905584	0.29179	0.450248	0.065896	0.144285	0.119101	0.285306	0.437542	0.182634	0.0602271	0.255789	0.0322669	0.281621	0.552093	0.0219048	0.0746497	0.102161	0.0505505	0	0.160088	0	0.163096	0.129777	0.165999
Yp11.2	0	0	0	0.0243822	0	0	0	0	0	0	0.0207146	0	0	0	0	0	0	0.0394834	0	0	0	0	0	0	0	0	0	0.0339856	0	0	0	0.0188435	0	0.0241247	0	0.0450507	0	0	0	0	0	0.0539795	0	0.0236228	0.0241676	0	0	0	0
Yq11.23a	0	0.160132	0	0.0529348	0.0777906	0	0	0	0	0	0.0449724	0	0	0.25297	0	0	0	0	0	0	0	0	0	0	0	0	0	0	0	0	0	0	0	0	0	0	0	0	0	0	0	0	0	0	0	0	0	0	0
Yq11.23b	0	0	0	0	0	0	0	0	0	0	0	0	0	0	0	0	0	0	0	0	0	0	0	0	0	0	0	0	0	0	0	0	0	0	0	0	0	0	0	0	0	0	0	0	0	0	0	0	0
Donor Mean	0.655514	0.769606	0.388695	0.811414	0.569326	0.426921	0.517854	0.437682	0.341602	0.650336	0.655057	0.433709	0.519537	0.619725	0.35507	0.663639	0.393384	0.658088	0.654482	0.616908	0.673468	0.641757	0.537932	0.738819	0.544826	0.514547	0.769833	0.725907	0.474264	0.615945	0.620323	1.05786	0.36358	0.783649	0.630883	0.604618	0.544932	0.563839	0.649441	0.47091	0.807498	0.508099	0.320995	0.512241	0.627835	0.569407	0.726563	0.585227	0.631354
Donor SD	2.11991	2.60365	1.01453	2.65528	2.12811	1.22273	1.57479	1.67583	1.11174	2.8653	2.31509	1.41806	1.80156	1.8935	1.20416	2.12891	1.27181	2.41348	2.06618	2.55005	2.19043	2.2032	2.16059	2.90428	2.20597	1.49822	2.77025	2.29875	1.69505	1.83751	2.40235	3.23363	0.994794	2.86713	1.79476	2.205	1.92009	1.51682	1.95135	1.51321	3.08208	1.45313	0.885109	1.57699	1.88753	1.57805	2.27496	2.11502	1.57077
Donor Total>1	52.2434	60.423	26.2879	65.5107	43.3957	31.1955	37.1705	31.3531	21.5969	51.8805	52.2429	28.6891	38.1883	47.7646	24.4023	52.0027	27.0065	50.076	50.9287	48.1922	53.0309	48.9911	40.5574	58.5133	41.1747	38.3252	58.2801	56.0365	34.5707	48.1532	47.8868	86.1371	23.852	61.4848	46.4355	47.9488	42.4056	39.2162	50.438	32.6296	65.3746	40.7188	17.8921	35.4477	49.7474	43.2861	58.7814	44.8253	46.4898
GAPDH	2089.64	1797.27	2161.16	1843.37	1661.82	2511.72	1759.33	2037.66	2081.96	1568.3	2509.46	1359.18	2118.73	1671.81	1997.96	1944.29	1961.19	1974.61	2020.06	2148.64	1786.83	1838.19	1865.01	1690.26	1402.2	1971.76	1693.5	2427.15	1683.16	2003.77	1729.78	1663.31	2063.36	1935.54	1778.12	1890.92	1885.23	2060.93	1748.98	2142.16	1225.3	2038.13	1963.26	1672.11	2135.12	2143.91	1989.7	1639.32	2417.42
ACTB	5013.54	4871.21	3774.8	4351.65	4473.81	4550.26	5026.32	4063.27	5923.07	4480.47	5783.05	2841.7	8391.37	4690.7	4150.95	5030.02	4396.22	5410.56	4453.5	3651.26	4641.56	4976.65	3980.43	3457.63	3692.73	5006.2	3581.93	7866.71	3604.54	5014.95	3583.69	3657.46	6086.31	4211	4012.82	4232.67	4443.18	5607.88	5526.54	6369.08	6082.98	3833.71	4060.06	4466.22	4917.35	5371.61	4658.38	4169.18	5322.91
[truncated: 89 more columns]

[truncated: 45 more sheets: Brain_Caudate_TPM_HML2, Brain_Cerebellar_Hemisphere_TPM, Brain_Cerebellum_TPM_HML2, Brain_Cortex_TPM_HML2, Brain_Frontal_Cortex_TPM_HML2, Brain_Hippocampus_TPM_HML2, Brain_Hypothalamus_TPM_HML2, Brain_Nucleus_accumbens_TPM_HML, Brain_Putamen_TPM_HML2, Brain_Spinal_cord_TPM_HML2, Brain_Substantia_nigra_TPM_HML2, Breast_Mammary_Tissue_TPM_HML2, Cells_Cultured_fibroblasts_TPM_, Cells_EBV-transformed_lymphocyt, Cells_Leukemia_Cell_Line_TPM_HM, Cervix_Ectocervix_TPM_HML2, Cervix_Endocervix_TPM_HML2, Colon_Sigmoid_TPM_HML2, Colon_Transverse_TPM_HML2, Esophagus_Gastroesophageal_Junc …]
